# Supplementary material for: Effects of the commensal microbiota on spleen and mesenteric lymph node immune function: investigation in a germ-free piglet model
Source: Front Microbiol. 2024 Jun 12;15:1398631. doi: 10.3389/fmicb.2024.1398631 (PMC11201156; doi:10.3389/fmicb.2024.1398631)
Supplement: Supplementary file 1 [file Table_1.XLSX]

## Sheet: Sheet1
The specific primers used for RT-qPCR
Gene name	Primer sequences (forward)	Primer sequences (reverse)	Primer length (bp)
GAPDH	ACCCAGAAGACTGTGGATGG	ACGCCTGCTTCACCACCTTC	106
TGF-β	AAAGCGGCAACCAAATCTATGA	GCTGAGGTAGCGCCAGGAAT	206
SMAD3	TGGTGCCACGCCACACAGAG	TCGGGGAGAGGTTTGGAGAA	213
TLR2	TAGAGACATGGATTGCTCCC	AACTTCTGGAATGCAGGTCC	133
MyD88	CTGGACATGGCAACTCCACA	TTATAACCCAGCAAGCGGGC	109
NF-κB	TCGCTGCCAAAGAAGGACAT	TAGCGTTCAGACCTTCACCG	102
IL-6	CAGAGATTTTGCCGAGGATG	TGGCTACTGCCTTCCCTACC	200
TNF-α	ACGCTCTTCTGCCTACTGC	TCCCTCGGCTTTGACATT	160
