# Supplementary material for: Effects of the commensal microbiota on spleen and mesenteric lymph node immune function: investigation in a germ-free piglet model
Source: Front Microbiol. 2024 Jun 12;15:1398631. doi: 10.3389/fmicb.2024.1398631 (PMC11201156; doi:10.3389/fmicb.2024.1398631)
Supplement: Supplementary file 2 [file Table_2.XLSX]

## Sheet: Sheet1
Supplementary Table S2. Summary of RNA-seq data information
Sample name	Raw Reads	Clean Reads	Raw Base(G)	Clean Base(G)	Effective Rate(%)	Error Rate(%)	Q20(%)	Q30(%)	GC Content(%)
GF1_Spleen	55384444	54368345	16.62	16.31	98.17	0.05	94.31	86.13	52.02
GF2_Spleen	50536556	49565216	15.16	14.87	98.08	0.04	94.56	86.73	52.52
GF3_Spleen	76790537	74933396	23.04	22.48	97.58	0.04	95.33	88.39	52.8
GF1_MLN	45268976	44447402	13.58	13.33	98.19	0.05	94.33	86.28	50.97
GF2_MLN	68915068	67500743	20.67	20.25	97.95	0.04	94.99	87.66	51.2
GF3_MLN	70645003	70040191	21.19	21.01	99.14	0.03	97.18	91.92	51.17
SPF1_Spleen	68329445	67789184	20.5	20.34	99.21	0.04	95.96	88.47	52.37
SPF2_Spleen	64302207	63950958	19.29	19.19	99.45	0.04	96.63	90.25	52.53
SPF3_Spleen	65093427	64489045	19.53	19.35	99.07	0.03	95.92	89.78	52.61
SPF1_MLN	70110709	69611912	21.03	20.88	99.29	0.04	97.25	91.74	52.46
SPF2_MLN	59793679	59224410	17.94	17.77	99.05	0.03	96	89.97	52.42
SPF3_MLN	41673059	41077500	12.5	12.32	98.57	0.03	95.36	88.59	52.55
