# Supplementary material for: Effects of the commensal microbiota on spleen and mesenteric lymph node immune function: investigation in a germ-free piglet model
Source: Front Microbiol. 2024 Jun 12;15:1398631. doi: 10.3389/fmicb.2024.1398631 (PMC11201156; doi:10.3389/fmicb.2024.1398631)
Supplement: Supplementary file 4 [file Table_4.XLSX]

## Sheet: Spleen
GroupID	Category	Term	Description	LogP	Log(q-value)	Genes	Symbols	InTerm_InList
1_Summary	GO Biological Processes	GO:0051607	defense response to virus	-13.5013	-9.487	1.13025e+214	LYST,IFI6,IRF7,MX1,MX2,PLSCR1,EIF2AK2,RNASEL,STAT2,TLR3,ISG15,IFI44L,USP18,MORC3,IFIT5,TLR8,ZNFX1,IFIH1,TRIM56,RSAD2,SLFN11,PDE12,CDK6,POU2F2,XPR1,CCL5,FCGR1A,UBA7,TRIM14,TRIM2,DAPK1,KLRD1,CD84,PJA2,SMPDL3B,SAMD9,CBL,MAP3K8,CREB1,FOS,MIF,PTGS2,PTPN4,RORA,ELOB,ZEB1,TNFRSF4,IL1R2,TNFRSF11A,IL17C	50/-
1_Member	GO Biological Processes	GO:0051607	defense response to virus	-13.5013	-9.487	1.13025e+99	LYST,IFI6,IRF7,MX1,MX2,PLSCR1,EIF2AK2,RNASEL,STAT2,TLR3,ISG15,IFI44L,USP18,MORC3,IFIT5,TLR8,ZNFX1,IFIH1,TRIM56,RSAD2,SLFN11,PDE12	22/272
1_Member	GO Biological Processes	GO:0140546	defense response to symbiont	-13.4685	-9.487	1.13025e+99	LYST,IFI6,IRF7,MX1,MX2,PLSCR1,EIF2AK2,RNASEL,STAT2,TLR3,ISG15,IFI44L,USP18,MORC3,IFIT5,TLR8,ZNFX1,IFIH1,TRIM56,RSAD2,SLFN11,PDE12	22/273
1_Member	GO Biological Processes	GO:0009615	response to virus	-13.2179	-9.475	1.02111e+111	CDK6,LYST,IFI6,IRF7,MX1,MX2,PLSCR1,POU2F2,EIF2AK2,RNASEL,STAT2,TLR3,XPR1,ISG15,IFI44L,USP18,MORC3,IFIT5,TLR8,ZNFX1,IFIH1,TRIM56,RSAD2,SLFN11,PDE12	25/380
1_Member	Reactome Gene Sets	R-HSA-909733	Interferon alpha/beta signaling	-9.67729	-6.306	2.53737e+46	IFI6,IRF7,MX1,MX2,EIF2AK2,RNASEL,STAT2,ISG15,USP18,IFIT5,RSAD2	11/77
1_Member	GO Biological Processes	GO:0045071	negative regulation of viral genome replication	-8.71043	-5.211	4.59954e+43	MX1,PLSCR1,EIF2AK2,RNASEL,CCL5,ISG15,IFIT5,ZNFX1,IFIH1,RSAD2	10/55
1_Member	Reactome Gene Sets	R-HSA-913531	Interferon Signaling	-8.02409	-5.043	2.20925e+69	FCGR1A,IFI6,IRF7,MX1,MX2,EIF2AK2,RNASEL,STAT2,UBA7,ISG15,TRIM14,USP18,TRIM2,IFIT5,RSAD2,PDE12	16/269
1_Member	GO Biological Processes	GO:0045069	regulation of viral genome replication	-8.00766	-5.043	4.59954e+45	MX1,PLSCR1,EIF2AK2,RNASEL,ISG15,IFIT5,ZNFX1,IFIH1,RSAD2,PDE12	10/85
1_Member	GO Biological Processes	GO:0045087	innate immune response	-7.98681	-5.04	1.13016e+119	LYST,DAPK1,FCGR1A,IFI6,IRF7,KLRD1,MX1,MX2,EIF2AK2,STAT2,TLR3,UBA7,CD84,ISG15,TRIM14,PJA2,USP18,MORC3,IFIT5,SMPDL3B,TLR8,SAMD9,ZNFX1,IFIH1,TRIM56,RSAD2,PDE12	27/773
1_Member	GO Biological Processes	GO:0048525	negative regulation of viral process	-7.62514	-4.873	4.59954e+43	MX1,PLSCR1,EIF2AK2,RNASEL,ISG15,TRIM14,IFIT5,ZNFX1,IFIH1,RSAD2	10/93
1_Member	Reactome Gene Sets	R-HSA-1280215	Cytokine Signaling in Immune system	-7.34487	-4.332	8.67133e+129	CBL,MAP3K8,CREB1,FCGR1A,FOS,IFI6,IRF7,MIF,MX1,MX2,EIF2AK2,PTGS2,PTPN4,RNASEL,RORA,CCL5,STAT2,ELOB,ZEB1,TNFRSF4,UBA7,IL1R2,TNFRSF11A,ISG15,TRIM14,USP18,TRIM2,IFIT5,IL17C,RSAD2,PDE12	31/787
1_Member	GO Biological Processes	GO:0050792	regulation of viral process	-6.10649	-3.676	4.59954e+49	MX1,PLSCR1,EIF2AK2,RNASEL,ISG15,TRIM14,IFIT5,ZNFX1,IFIH1,RSAD2,PDE12	11/168
1_Member	GO Biological Processes	GO:1903900	regulation of viral life cycle	-5.86241	-3.482	4.59954e+45	MX1,PLSCR1,EIF2AK2,RNASEL,ISG15,IFIT5,ZNFX1,IFIH1,RSAD2,PDE12	10/143
1_Member	GO Biological Processes	GO:0140374	antiviral innate immune response	-5.07166	-2.834	4.59956e+28	MX1,EIF2AK2,USP18,MORC3,IFIH1,PDE12	6/50
1_Member	Reactome Gene Sets	R-HSA-1169408	ISG15 antiviral mechanism	-4.12228	-2.072	4.59946e+24	MX1,MX2,EIF2AK2,UBA7,ISG15,USP18	6/73
1_Member	Reactome Gene Sets	R-HSA-1169410	Antiviral mechanism by IFN-stimulated genes	-3.98191	-1.964	4.59946e+34	MX1,MX2,EIF2AK2,RNASEL,UBA7,ISG15,USP18,PDE12	8/149
1_Member	GO Biological Processes	GO:0035455	response to interferon-alpha	-3.18725	-1.383	46005610201626	MX2,EIF2AK2,PDE12	45369
2_Summary	WikiPathways	WP111	Electron transport chain OXPHOS system in mitochondria	-13.3547	-9.487	5.16521e+94	ATP5MC1,ATP5ME,COX7A1,COX7A2,COX7B,CYTB,ND3,NDUFA4,NDUFB1,COX17,ATP5MG,NQO2,PGAM2,EPHX2,UCHL1,CCL5,NME4,WNT10B,FHIT,DNPH1,FUT7,DERL3,RAMP1	23/-
2_Member	WikiPathways	WP111	Electron transport chain OXPHOS system in mitochondria	-13.3547	-9.487	5.16521e+43	ATP5MC1,ATP5ME,COX7A1,COX7A2,COX7B,CYTB,ND3,NDUFA4,NDUFB1,COX17,ATP5MG	11/105
2_Member	KEGG Pathway	hsa00190	Oxidative phosphorylation	-12.1705	-8.525	5.16521e+43	ATP5MC1,ATP5ME,COX7A1,COX7A2,COX7B,CYTB,ND3,NDUFA4,NDUFB1,COX17,ATP5MG	11/134
2_Member	GO Biological Processes	GO:0006119	oxidative phosphorylation	-9.65078	-6.306	5.21135e+35	ATP5ME,COX7A1,COX7A2,COX7B,CYTB,ND3,NDUFA4,NDUFB1,ATP5MG	9/121
2_Member	KEGG Pathway	hsa04714	Thermogenesis	-9.58218	-6.279	5.16521e+43	ATP5MC1,ATP5ME,COX7A1,COX7A2,COX7B,CYTB,ND3,NDUFA4,NDUFB1,COX17,ATP5MG	11/232
2_Member	GO Biological Processes	GO:0009060	aerobic respiration	-8.49976	-5.411	5.21135e+35	ATP5ME,COX7A1,COX7A2,COX7B,CYTB,ND3,NDUFA4,NDUFB1,ATP5MG	9/163
2_Member	GO Biological Processes	GO:0006091	generation of precursor metabolites and energy	-8.06116	-5.055	5.21135e+48	ATP5ME,COX7A1,COX7A2,COX7B,CYTB,ND3,NDUFA4,NDUFB1,NQO2,PGAM2,COX17,ATP5MG	12/408
2_Member	Reactome Gene Sets	R-HSA-163200	Respiratory electron transport, ATP synthesis by chemiosmotic coupling, and heat production by uncoupling proteins.	-8.05735	-5.055	5.16521e+30	ATP5MC1,ATP5ME,COX7B,CYTB,ND3,NDUFA4,NDUFB1,ATP5MG	8/127
2_Member	GO Biological Processes	GO:0045333	cellular respiration	-7.8197	-4.933	5.21135e+35	ATP5ME,COX7A1,COX7A2,COX7B,CYTB,ND3,NDUFA4,NDUFB1,ATP5MG	9/195
2_Member	GO Biological Processes	GO:0019646	aerobic electron transport chain	-7.78117	-4.914	1.34613e+27	COX7A1,COX7A2,COX7B,CYTB,ND3,NDUFA4,NDUFB1	7/89
2_Member	GO Biological Processes	GO:0042773	ATP synthesis coupled electron transport	-7.61499	-4.873	1.34613e+27	COX7A1,COX7A2,COX7B,CYTB,ND3,NDUFA4,NDUFB1	7/94
2_Member	GO Biological Processes	GO:0042775	mitochondrial ATP synthesis coupled electron transport	-7.61499	-4.873	1.34613e+27	COX7A1,COX7A2,COX7B,CYTB,ND3,NDUFA4,NDUFB1	7/94
2_Member	WikiPathways	WP623	Oxidative phosphorylation	-7.36981	-4.667	5.16521e+22	ATP5MC1,ATP5ME,ND3,NDUFA4,NDUFB1,ATP5MG	6/60
2_Member	KEGG Pathway	hsa05208	Chemical carcinogenesis - reactive oxygen species	-7.31713	-4.626	5.16135e+34	ATP5MC1,COX7A1,COX7A2,COX7B,EPHX2,CYTB,ND3,NDUFA4,NDUFB1	9/223
2_Member	GO Biological Processes	GO:0022900	electron transport chain	-7.08826	-4.429	1.34613e+31	COX7A1,COX7A2,COX7B,CYTB,ND3,NDUFA4,NDUFB1,NQO2	8/169
2_Member	GO Biological Processes	GO:0022904	respiratory electron transport chain	-6.95594	-4.36	1.34613e+27	COX7A1,COX7A2,COX7B,CYTB,ND3,NDUFA4,NDUFB1	7/117
2_Member	Reactome Gene Sets	R-HSA-1428517	The citric acid (TCA) cycle and respiratory electron transport	-6.91457	-4.326	5.16521e+30	ATP5MC1,ATP5ME,COX7B,CYTB,ND3,NDUFA4,NDUFB1,ATP5MG	8/178
2_Member	GO Biological Processes	GO:0015980	energy derivation by oxidation of organic compounds	-6.72135	-4.184	5.21135e+35	ATP5ME,COX7A1,COX7A2,COX7B,CYTB,ND3,NDUFA4,NDUFB1,ATP5MG	9/262
2_Member	KEGG Pathway	hsa05012	Parkinson disease	-6.66581	-4.154	5.16135e+34	ATP5MC1,COX7A1,COX7A2,COX7B,CYTB,ND3,NDUFA4,NDUFB1,UCHL1	9/266
2_Member	KEGG Pathway	hsa05020	Prion disease	-6.58421	-4.091	5.16135e+34	ATP5MC1,COX7A1,COX7A2,COX7B,CYTB,ND3,NDUFA4,NDUFB1,CCL5	9/272
2_Member	KEGG Pathway	hsa05415	Diabetic cardiomyopathy	-6.47802	-3.997	5.16135e+30	ATP5MC1,COX7A1,COX7A2,COX7B,CYTB,ND3,NDUFA4,NDUFB1	8/203
2_Member	GO Biological Processes	GO:0009206	purine ribonucleoside triphosphate biosynthetic process	-6.16981	-3.723	5.16521e+22	ATP5MC1,ATP5ME,ND3,NDUFB1,NME4,ATP5MG	6/95
2_Member	GO Biological Processes	GO:0009145	purine nucleoside triphosphate biosynthetic process	-6.14291	-3.701	5.16521e+22	ATP5MC1,ATP5ME,ND3,NDUFB1,NME4,ATP5MG	6/96
2_Member	GO Biological Processes	GO:0009201	ribonucleoside triphosphate biosynthetic process	-6.01277	-3.598	5.16521e+22	ATP5MC1,ATP5ME,ND3,NDUFB1,NME4,ATP5MG	6/101
2_Member	GO Biological Processes	GO:0006123	mitochondrial electron transport, cytochrome c to oxygen	-5.90785	-3.522	1346134713494690	COX7A1,COX7A2,COX7B,NDUFA4	45407
2_Member	GO Biological Processes	GO:0009142	nucleoside triphosphate biosynthetic process	-5.81827	-3.447	5.16521e+22	ATP5MC1,ATP5ME,ND3,NDUFB1,NME4,ATP5MG	6/109
2_Member	GO Biological Processes	GO:0009205	purine ribonucleoside triphosphate metabolic process	-5.64239	-3.302	5.16521e+26	ATP5MC1,ATP5ME,ND3,NDUFB1,NME4,PGAM2,ATP5MG	7/183
2_Member	GO Biological Processes	GO:0009144	purine nucleoside triphosphate metabolic process	-5.54954	-3.222	5.16521e+26	ATP5MC1,ATP5ME,ND3,NDUFB1,NME4,PGAM2,ATP5MG	7/189
2_Member	GO Biological Processes	GO:0009199	ribonucleoside triphosphate metabolic process	-5.53438	-3.211	5.16521e+26	ATP5MC1,ATP5ME,ND3,NDUFB1,NME4,PGAM2,ATP5MG	7/190
2_Member	KEGG Pathway	hsa05022	Pathways of neurodegeneration - multiple diseases	-5.4679	-3.157	5.16135e+38	ATP5MC1,COX7A1,COX7A2,COX7B,CYTB,ND3,NDUFA4,NDUFB1,UCHL1,WNT10B	10/476
2_Member	GO Biological Processes	GO:0015986	proton motive force-driven ATP synthesis	-5.39431	-3.103	5.16521e+18	ATP5MC1,ATP5ME,ND3,NDUFB1,ATP5MG	5/73
2_Member	KEGG Pathway	hsa05010	Alzheimer disease	-5.34814	-3.064	5.16135e+34	ATP5MC1,COX7A1,COX7A2,COX7B,CYTB,ND3,NDUFA4,NDUFB1,WNT10B	9/384
2_Member	GO Biological Processes	GO:0009141	nucleoside triphosphate metabolic process	-5.31688	-3.044	5.16521e+26	ATP5MC1,ATP5ME,ND3,NDUFB1,NME4,PGAM2,ATP5MG	7/205
2_Member	KEGG Pathway	hsa05016	Huntington disease	-5.14978	-2.895	5.16135e+30	ATP5MC1,COX7A1,COX7A2,COX7B,CYTB,ND3,NDUFA4,NDUFB1	8/306
2_Member	GO Biological Processes	GO:1902600	proton transmembrane transport	-5.09995	-2.849	5.16521e+22	ATP5MC1,ATP5ME,COX7A1,COX7B,CYTB,ATP5MG	6/145
2_Member	GO Biological Processes	GO:0006754	ATP biosynthetic process	-5.09363	-2.846	5.16521e+18	ATP5MC1,ATP5ME,ND3,NDUFB1,ATP5MG	5/84
2_Member	WikiPathways	WP4396	Nonalcoholic fatty liver disease	-4.95049	-2.727	1.34613e+23	COX7A1,COX7A2,COX7B,CYTB,NDUFA4,NDUFB1	6/154
2_Member	KEGG Pathway	hsa04932	Non-alcoholic fatty liver disease	-4.93447	-2.714	1.34613e+23	COX7A1,COX7A2,COX7B,CYTB,NDUFA4,NDUFB1	6/155
2_Member	GO Biological Processes	GO:0046034	ATP metabolic process	-4.87151	-2.657	5.16521e+22	ATP5MC1,ATP5ME,ND3,NDUFB1,PGAM2,ATP5MG	6/159
2_Member	CORUM	CORUM:563	F1F0-ATP synthase, mitochondrial	-4.74881	-2.554	51652110632	ATP5MC1,ATP5ME,ATP5MG	45367
2_Member	GO Biological Processes	GO:0006163	purine nucleotide metabolic process	-4.70073	-2.508	5.16521e+35	ATP5MC1,ATP5ME,FHIT,ND3,NDUFB1,NME4,PGAM2,DNPH1,ATP5MG	9/463
2_Member	Reactome Gene Sets	R-HSA-611105	Respiratory electron transport	-4.66203	-2.482	1.34945e+19	COX7B,CYTB,ND3,NDUFA4,NDUFB1	5/103
2_Member	KEGG Pathway	hsa05014	Amyotrophic lateral sclerosis	-4.6068	-2.444	5.16135e+30	ATP5MC1,COX7A1,COX7A2,COX7B,CYTB,ND3,NDUFA4,NDUFB1	8/364
2_Member	Reactome Gene Sets	R-HSA-163210	Formation of ATP by chemiosmotic coupling	-4.58735	-2.428	51652110632	ATP5MC1,ATP5ME,ATP5MG	45369
2_Member	GO Biological Processes	GO:0072521	purine-containing compound metabolic process	-4.49461	-2.354	5.16521e+35	ATP5MC1,ATP5ME,FHIT,ND3,NDUFB1,NME4,PGAM2,DNPH1,ATP5MG	9/492
2_Member	GO Biological Processes	GO:0009152	purine ribonucleotide biosynthetic process	-4.42274	-2.296	5.16521e+22	ATP5MC1,ATP5ME,ND3,NDUFB1,NME4,ATP5MG	6/191
2_Member	GO Biological Processes	GO:0009117	nucleotide metabolic process	-4.28315	-2.179	5.16521e+35	ATP5MC1,ATP5ME,FHIT,ND3,NDUFB1,NME4,PGAM2,DNPH1,ATP5MG	9/524
2_Member	GO Biological Processes	GO:0042776	proton motive force-driven mitochondrial ATP synthesis	-4.24889	-2.157	5214537470710630	ATP5ME,ND3,NDUFB1,ATP5MG	4/64
2_Member	GO Biological Processes	GO:0009260	ribonucleotide biosynthetic process	-4.24009	-2.151	5.16521e+22	ATP5MC1,ATP5ME,ND3,NDUFB1,NME4,ATP5MG	6/206
2_Member	GO Biological Processes	GO:0006753	nucleoside phosphate metabolic process	-4.23267	-2.148	5.16521e+35	ATP5MC1,ATP5ME,FHIT,ND3,NDUFB1,NME4,PGAM2,DNPH1,ATP5MG	9/532
2_Member	GO Biological Processes	GO:0046390	ribose phosphate biosynthetic process	-4.15984	-2.099	5.16521e+22	ATP5MC1,ATP5ME,ND3,NDUFB1,NME4,ATP5MG	6/213
2_Member	GO Biological Processes	GO:0006164	purine nucleotide biosynthetic process	-3.99734	-1.977	5.16521e+22	ATP5MC1,ATP5ME,ND3,NDUFB1,NME4,ATP5MG	6/228
2_Member	GO Biological Processes	GO:0072522	purine-containing compound biosynthetic process	-3.91549	-1.905	5.16521e+22	ATP5MC1,ATP5ME,ND3,NDUFB1,NME4,ATP5MG	6/236
2_Member	Reactome Gene Sets	R-HSA-8949613	Cristae formation	-3.85957	-1.865	51652110632	ATP5MC1,ATP5ME,ATP5MG	45382
2_Member	GO Biological Processes	GO:1901137	carbohydrate derivative biosynthetic process	-3.85905	-1.865	5.16521e+36	ATP5MC1,ATP5ME,FUT7,ND3,NDUFB1,NME4,DNPH1,ATP5MG,DERL3	9/596
2_Member	GO Biological Processes	GO:0055086	nucleobase-containing small molecule metabolic process	-3.84274	-1.853	5.16521e+35	ATP5MC1,ATP5ME,FHIT,ND3,NDUFB1,NME4,PGAM2,DNPH1,ATP5MG	9/599
2_Member	KEGG Pathway	hsa04260	Cardiac muscle contraction	-3.7291	-1.765	1346134713494510	COX7A1,COX7A2,COX7B,CYTB	4/87
2_Member	GO Biological Processes	GO:0009165	nucleotide biosynthetic process	-3.64302	-1.705	5.16521e+22	ATP5MC1,ATP5ME,ND3,NDUFB1,NME4,ATP5MG	6/265
2_Member	GO Biological Processes	GO:1901293	nucleoside phosphate biosynthetic process	-3.62549	-1.693	5.16521e+22	ATP5MC1,ATP5ME,ND3,NDUFB1,NME4,ATP5MG	6/267
2_Member	GO Biological Processes	GO:0009150	purine ribonucleotide metabolic process	-3.60519	-1.679	5.16521e+26	ATP5MC1,ATP5ME,ND3,NDUFB1,NME4,PGAM2,ATP5MG	7/382
2_Member	GO Biological Processes	GO:0009259	ribonucleotide metabolic process	-3.47156	-1.581	5.16521e+26	ATP5MC1,ATP5ME,ND3,NDUFB1,NME4,PGAM2,ATP5MG	7/402
2_Member	CORUM	CORUM:178	Respiratory chain complex I (holoenzyme), mitochondrial	-3.40352	-1.536	453746974707	ND3,NDUFA4,NDUFB1	3/44
2_Member	GO Biological Processes	GO:0019693	ribose phosphate metabolic process	-3.38261	-1.52	5.16521e+26	ATP5MC1,ATP5ME,ND3,NDUFB1,NME4,PGAM2,ATP5MG	7/416
2_Member	GO Biological Processes	GO:0006120	mitochondrial electron transport, NADH to ubiquinone	-3.3463	-1.494	453746974707	ND3,NDUFA4,NDUFB1	3/46
2_Member	GO Biological Processes	GO:0006812	monoatomic cation transport	-3.00864	-1.25	5.16521e+36	ATP5MC1,ATP5ME,COX7A1,COX7B,CYTB,CCL5,COX17,RAMP1,ATP5MG	9/781
2_Member	Reactome Gene Sets	R-HSA-1592230	Mitochondrial biogenesis	-2.43605	-0.821	51652110632	ATP5MC1,ATP5ME,ATP5MG	3/95
2_Member	GO Biological Processes	GO:0090407	organophosphate biosynthetic process	-2.06421	-0.567	5.16521e+22	ATP5MC1,ATP5ME,ND3,NDUFB1,NME4,ATP5MG	6/545
3_Summary	GO Biological Processes	GO:0032103	positive regulation of response to external stimulus	-11.8759	-8.31	6.59673e+242	BMPR2,BRAF,FCGR1A,GHSR,IGF1R,IRF7,ITGA2,KLRD1,PLSCR1,PTGS2,TLR3,TNFRSF11A,PUM1,PJA2,USP15,RAB11FIP2,NUPR1,TLR8,CAMK1D,ZNFX1,EPG5,IFIH1,P2RY12,TRIM56,RSAD2,CLNK,PIK3AP1,NAPEPLD,EIF2AK2,STAT2,ISG15,USP18,SMPDL3B,LAG3,MIF,KLK7,CCL5,DAPK1,CD79A,LAX1,RIF1,RC3H1,DENND1B,MORC3,FER,CD200R1,RORA,NR2C2,ERRFI1,POU2F2,CD84,ROCK2,FCER1A,PDE12	54/-
3_Member	GO Biological Processes	GO:0032103	positive regulation of response to external stimulus	-11.8759	-8.31	6.59673e+125	BMPR2,BRAF,FCGR1A,GHSR,IGF1R,IRF7,ITGA2,KLRD1,PLSCR1,PTGS2,TLR3,TNFRSF11A,PUM1,PJA2,USP15,RAB11FIP2,NUPR1,TLR8,CAMK1D,ZNFX1,EPG5,IFIH1,P2RY12,TRIM56,RSAD2,CLNK,PIK3AP1,NAPEPLD	28/557
3_Member	GO Biological Processes	GO:0031349	positive regulation of defense response	-9.02065	-5.822	2.20937e+97	FCGR1A,IRF7,KLRD1,PLSCR1,PTGS2,TLR3,TNFRSF11A,PUM1,PJA2,USP15,RAB11FIP2,NUPR1,TLR8,ZNFX1,EPG5,IFIH1,TRIM56,RSAD2,CLNK,PIK3AP1,NAPEPLD	21/418
3_Member	GO Biological Processes	GO:0045088	regulation of innate immune response	-8.83719	-5.669	3.66538e+96	IRF7,KLRD1,PLSCR1,EIF2AK2,STAT2,TLR3,ISG15,PUM1,PJA2,USP15,USP18,RAB11FIP2,SMPDL3B,TLR8,ZNFX1,EPG5,IFIH1,TRIM56,RSAD2,CLNK,PIK3AP1	21/428
3_Member	GO Biological Processes	GO:0002833	positive regulation of response to biotic stimulus	-8.46857	-5.027	3.66538e+90	IRF7,KLRD1,LAG3,MIF,PLSCR1,KLK7,CCL5,TLR3,PUM1,PJA2,USP15,RAB11FIP2,TLR8,ZNFX1,EPG5,IFIH1,TRIM56,RSAD2,CLNK,PIK3AP1	20/304
3_Member	GO Biological Processes	GO:0002831	regulation of response to biotic stimulus	-8.4066	-5.016	1.61237e+116	DAPK1,IRF7,KLRD1,LAG3,MIF,PLSCR1,EIF2AK2,KLK7,CCL5,STAT2,TLR3,ISG15,PUM1,PJA2,USP15,USP18,RAB11FIP2,SMPDL3B,TLR8,ZNFX1,EPG5,IFIH1,TRIM56,RSAD2,CLNK,PIK3AP1	26/513
3_Member	GO Biological Processes	GO:0045089	positive regulation of innate immune response	-7.84454	-4.933	3.66538e+74	IRF7,KLRD1,PLSCR1,TLR3,PUM1,PJA2,USP15,RAB11FIP2,TLR8,ZNFX1,EPG5,IFIH1,TRIM56,RSAD2,CLNK,PIK3AP1	16/277
3_Member	WikiPathways	WP5187	mRNA vaccine activation of dendritic cell and induction of IFN 1	-7.71041	-4.884	3.66571e+21	IRF7,TLR3,TNFRSF11A,TLR8,IFIH1	45422
3_Member	GO Biological Processes	GO:0050778	positive regulation of immune response	-6.39669	-3.557	6.73973e+118	BRAF,CD79A,FCGR1A,IRF7,KLRD1,LAG3,PLSCR1,KLK7,CCL5,TLR3,PUM1,PJA2,USP15,RAB11FIP2,TLR8,LAX1,RIF1,ZNFX1,EPG5,IFIH1,TRIM56,RSAD2,CLNK,PIK3AP1,RC3H1,DENND1B	26/648
3_Member	GO Biological Processes	GO:0032648	regulation of interferon-beta production	-5.79615	-3.434	3.66571e+31	IRF7,TLR3,ISG15,MORC3,TLR8,IFIH1,TRIM56	7/59
3_Member	GO Biological Processes	GO:0002764	immune response-regulating signaling pathway	-5.78206	-3.429	6.73221e+71	BRAF,FCGR1A,FER,IRF7,KLRD1,TLR3,RAB11FIP2,TLR8,LAX1,EPG5,IFIH1,PIK3AP1,CD200R1,RC3H1,DENND1B	15/347
3_Member	GO Biological Processes	GO:0032728	positive regulation of interferon-beta production	-5.65356	-3.309	3.66571e+26	IRF7,TLR3,ISG15,TLR8,IFIH1,TRIM56	6/40
3_Member	GO Biological Processes	GO:0002218	activation of innate immune response	-4.50707	-2.364	3.66538e+42	IRF7,KLRD1,TLR3,RAB11FIP2,TLR8,ZNFX1,EPG5,IFIH1,PIK3AP1	9/163
3_Member	GO Biological Processes	GO:0002753	cytoplasmic pattern recognition receptor signaling pathway	-4.40837	-2.284	3.66571e+28	IRF7,TLR3,TLR8,EPG5,IFIH1,PIK3AP1	6/65
3_Member	GO Biological Processes	GO:0140894	endolysosomal toll-like receptor signaling pathway	-4.26804	-2.169	7.09851e+19	TLR3,TLR8,EPG5,PIK3AP1	45404
3_Member	GO Biological Processes	GO:0002757	immune response-activating signaling pathway	-4.21927	-2.141	6.73367e+57	BRAF,IRF7,KLRD1,TLR3,RAB11FIP2,TLR8,LAX1,EPG5,IFIH1,PIK3AP1,RC3H1,DENND1B	12/314
3_Member	GO Biological Processes	GO:0002758	innate immune response-activating signaling pathway	-4.21559	-2.141	3.66538e+37	IRF7,KLRD1,TLR3,RAB11FIP2,TLR8,EPG5,IFIH1,PIK3AP1	8/138
3_Member	GO Biological Processes	GO:0032481	positive regulation of type I interferon production	-4.12228	-2.072	3.66571e+26	IRF7,TLR3,ISG15,TLR8,IFIH1,TRIM56	6/73
3_Member	GO Biological Processes	GO:0032727	positive regulation of interferon-alpha production	-4.11248	-2.065	3.66571e+17	IRF7,TLR3,TLR8,IFIH1	45406
3_Member	GO Biological Processes	GO:0030522	intracellular receptor signaling pathway	-4.06232	-2.025	3.66561e+41	IRF7,RORA,TLR3,NR2C2,TLR8,ERRFI1,EPG5,IFIH1,PIK3AP1	9/186
3_Member	GO Biological Processes	GO:0002253	activation of immune response	-4.03571	-2.005	6.73367e+62	BRAF,IRF7,KLRD1,TLR3,RAB11FIP2,TLR8,LAX1,ZNFX1,EPG5,IFIH1,PIK3AP1,RC3H1,DENND1B	13/380
3_Member	GO Biological Processes	GO:0001819	positive regulation of cytokine production	-3.90255	-1.894	3.66555e+67	IRF7,POU2F2,EIF2AK2,PTGS2,RORA,TLR3,CD84,ROCK2,ISG15,TLR8,IFIH1,TRIM56,RSAD2,CLNK,DENND1B	15/503
3_Member	GO Biological Processes	GO:0002221	pattern recognition receptor signaling pathway	-3.84005	-1.853	3.66571e+33	IRF7,TLR3,RAB11FIP2,TLR8,EPG5,IFIH1,PIK3AP1	7/117
3_Member	GO Biological Processes	GO:0032647	regulation of interferon-alpha production	-3.72078	-1.758	3.66571e+17	IRF7,TLR3,TLR8,IFIH1	45412
3_Member	GO Biological Processes	GO:0032479	regulation of type I interferon production	-3.68364	-1.734	3.66571e+31	IRF7,TLR3,ISG15,MORC3,TLR8,IFIH1,TRIM56	7/124
3_Member	GO Biological Processes	GO:0002768	immune response-regulating cell surface receptor signaling pathway	-3.60022	-1.417	6.73973e+55	BRAF,CD79A,FCER1A,FCGR1A,FER,KLRD1,RAB11FIP2,LAX1,PIK3AP1,CD200R1,RC3H1,DENND1B	12/274
3_Member	GO Biological Processes	GO:0071359	cellular response to dsRNA	-2.8662	-1.139	709864135201626	TLR3,IFIH1,PDE12	45374
3_Member	GO Biological Processes	GO:0032675	regulation of interleukin-6 production	-2.78016	-1.072	2.69355e+31	GHSR,POU2F2,TLR3,CD84,TLR8,IFIH1,CD200R1	7/176
3_Member	WikiPathways	WP3858	Toll like receptor signaling related to MyD88	-2.48636	-0.856	3665709851311	IRF7,TLR3,TLR8	45382
3_Member	WikiPathways	WP5038	Mitochondrial immune response to SARS CoV 2	-2.40837	-0.806	3665709864135	IRF7,TLR3,IFIH1	3/33
3_Member	GO Biological Processes	GO:0002224	toll-like receptor signaling pathway	-2.05697	-0.563	70982284151311	TLR3,RAB11FIP2,TLR8	3/44
3_Member	GO Biological Processes	GO:0002429	immune response-activating cell surface receptor signaling pathway	-2.01935	-0.539	6.73382e+34	BRAF,KLRD1,RAB11FIP2,LAX1,PIK3AP1,RC3H1,DENND1B	7/243
4_Summary	GO Biological Processes	GO:0071407	cellular response to organic cyclic compound	-10.4204	-6.921	1.91385e+126	ABCA1,CREB1,GNAQ,IGF1R,ITGA2,ITPR2,PDE3A,PTGS2,RORA,SP1,TLR3,NRIP1,ROCK2,RAPGEF2,ABHD2,ERRFI1,SSH1,XRN1,EPG5,IFIH1,P2RY12,LCOR,FBXO32,PDE12,FOS,GHSR,PRKAA1,ADAM9,SETX	29/-
4_Member	GO Biological Processes	GO:0071407	cellular response to organic cyclic compound	-10.4204	-6.921	1.91385e+105	ABCA1,CREB1,GNAQ,IGF1R,ITGA2,ITPR2,PDE3A,PTGS2,RORA,SP1,TLR3,NRIP1,ROCK2,RAPGEF2,ABHD2,ERRFI1,SSH1,XRN1,EPG5,IFIH1,P2RY12,LCOR,FBXO32,PDE12	24/468
4_Member	GO Biological Processes	GO:0071396	cellular response to lipid	-4.69406	-2.505	1.91385e+71	ABCA1,CREB1,FOS,GHSR,IGF1R,ITGA2,PDE3A,PRKAA1,RORA,NRIP1,ADAM9,ROCK2,ABHD2,SETX,ERRFI1,LCOR,FBXO32	17/535
5_Summary	GO Biological Processes	GO:0006468	protein phosphorylation	-10.0119	-6.57	6.59673e+117	BMPR2,BRAF,CDK6,MAP3K8,CREB1,DAPK1,FER,IGF1R,PRKAA1,EIF2AK2,RNASEL,TLR3,CDC42BPA,TNKS,ROCK2,SLK,SMG1,MORC3,HIPK2,TAOK3,CAMK1D,TAOK1,PIKFYVE,HIPK1,PIK3C2A,MAP3K2,OBSCN	27/-
5_Member	GO Biological Processes	GO:0006468	protein phosphorylation	-10.0119	-6.57	6.59673e+103	BMPR2,BRAF,CDK6,MAP3K8,CREB1,DAPK1,FER,IGF1R,PRKAA1,EIF2AK2,RNASEL,TLR3,CDC42BPA,TNKS,ROCK2,SLK,SMG1,MORC3,HIPK2,TAOK3,CAMK1D,TAOK1,PIKFYVE,HIPK1	24/490
5_Member	GO Biological Processes	GO:0016310	phosphorylation	-8.63682	-5.496	6.59673e+117	BMPR2,BRAF,CDK6,MAP3K8,CREB1,DAPK1,FER,IGF1R,PIK3C2A,PRKAA1,EIF2AK2,RNASEL,TLR3,CDC42BPA,TNKS,ROCK2,SLK,MAP3K2,SMG1,MORC3,HIPK2,TAOK3,CAMK1D,TAOK1,OBSCN,PIKFYVE,HIPK1	27/720
5_Member	GO Biological Processes	GO:0046777	protein autophosphorylation	-4.65768	-2.48	1.61222e+40	DAPK1,FER,IGF1R,EIF2AK2,SLK,SMG1,TAOK3,TAOK1,PIKFYVE	9/156
6_Summary	GO Biological Processes	GO:0032446	protein modification by small protein conjugation	-9.41418	-6.149	8.67401e+217	CBL,LNPEP,MDM4,UBA7,GAN,TNKS,ISG15,TRIM14,PJA2,FEM1B,UBR2,TRIM2,KCTD9,HERC6,MIB1,KLHL42,UVSSA,IFIH1,VCPIP1,TRIM56,FBXO30,FBXO32,RC3H1,RNF217,RNF152,RNF144B,SHPRH,NHLRC3,MAN1A1,SEL1L,PCYOX1,RNF150,FBXO39,FCGR1A,CD79A,MAP3K8,ITPR2,KLRD1,LAG3,PDCD1,ELOB,PIK3AP1,CD200R1,UCHL1,RNF121,DERL3	46/-
6_Member	GO Biological Processes	GO:0032446	protein modification by small protein conjugation	-9.41418	-6.149	8.67401e+136	CBL,LNPEP,MDM4,UBA7,GAN,TNKS,ISG15,TRIM14,PJA2,FEM1B,UBR2,TRIM2,KCTD9,HERC6,MIB1,KLHL42,UVSSA,IFIH1,VCPIP1,TRIM56,FBXO30,FBXO32,RC3H1,RNF217,RNF152,RNF144B,SHPRH,NHLRC3	28/711
6_Member	GO Biological Processes	GO:0016567	protein ubiquitination	-9.15661	-5.926	8.67401e+127	CBL,LNPEP,MDM4,UBA7,GAN,TNKS,TRIM14,PJA2,FEM1B,UBR2,TRIM2,KCTD9,HERC6,MIB1,KLHL42,UVSSA,VCPIP1,TRIM56,FBXO30,FBXO32,RC3H1,RNF217,RNF152,RNF144B,SHPRH,NHLRC3	26/633
6_Member	GO Biological Processes	GO:0019941	modification-dependent protein catabolic process	-5.81922	-3.447	8.67412e+92	CBL,MAN1A1,SEL1L,UBA7,ISG15,PJA2,FEM1B,UBR2,TRIM2,PCYOX1,HERC6,RNF150,MIB1,KLHL42,RC3H1,RNF217,FBXO39,RNF144B,NHLRC3	19/540
6_Member	GO Biological Processes	GO:0043632	modification-dependent macromolecule catabolic process	-5.69119	-3.342	8.67412e+92	CBL,MAN1A1,SEL1L,UBA7,ISG15,PJA2,FEM1B,UBR2,TRIM2,PCYOX1,HERC6,RNF150,MIB1,KLHL42,RC3H1,RNF217,FBXO39,RNF144B,NHLRC3	19/551
6_Member	GO Biological Processes	GO:0051603	proteolysis involved in protein catabolic process	-5.18088	-2.919	8.67412e+92	CBL,MAN1A1,SEL1L,UBA7,ISG15,PJA2,FEM1B,UBR2,TRIM2,PCYOX1,HERC6,RNF150,MIB1,KLHL42,RC3H1,RNF217,FBXO39,RNF144B,NHLRC3	19/598
6_Member	GO Biological Processes	GO:0030163	protein catabolic process	-4.66571	-2.483	8.67401e+96	CBL,LNPEP,MAN1A1,SEL1L,UBA7,ISG15,PJA2,FEM1B,UBR2,TRIM2,PCYOX1,HERC6,RNF150,MIB1,KLHL42,RC3H1,RNF217,FBXO39,RNF144B,NHLRC3	20/710
6_Member	GO Biological Processes	GO:0000209	protein polyubiquitination	-4.5413	-2.39	4.01287e+58	LNPEP,TNKS,TRIM2,KLHL42,TRIM56,RC3H1,RNF217,RNF152,RNF144B,SHPRH,NHLRC3	11/245
6_Member	GO Biological Processes	GO:0006511	ubiquitin-dependent protein catabolic process	-4.18795	-2.122	8.67412e+79	CBL,MAN1A1,SEL1L,PJA2,FEM1B,UBR2,TRIM2,HERC6,RNF150,MIB1,KLHL42,RC3H1,RNF217,FBXO39,RNF144B,NHLRC3	16/530
6_Member	Reactome Gene Sets	R-HSA-983168	Antigen processing: Ubiquitination & Proteasome degradation	-3.6467	-1.707	4.01273e+53	LNPEP,UBA7,GAN,PJA2,UBR2,HERC6,KLHL42,FBXO30,FBXO32,RNF217,RNF144B	11/309
6_Member	Reactome Gene Sets	R-HSA-983169	Class I MHC mediated antigen processing & presentation	-3.44159	-1.56	2.2094e+57	FCGR1A,LNPEP,UBA7,GAN,PJA2,UBR2,HERC6,KLHL42,FBXO30,FBXO32,RNF217,RNF144B	12/381
6_Member	Reactome Gene Sets	R-HSA-1280218	Adaptive Immune System	-2.96143	-1.029	9.73133e+96	CD79A,MAP3K8,FCGR1A,ITPR2,KLRD1,LAG3,LNPEP,PDCD1,ELOB,UBA7,GAN,PJA2,UBR2,HERC6,KLHL42,FBXO30,FBXO32,PIK3AP1,CD200R1,RNF217,RNF144B	21/768
6_Member	GO Biological Processes	GO:0043161	proteasome-mediated ubiquitin-dependent protein catabolic process	-2.60652	-0.81	4.12164e+57	MAN1A1,SEL1L,UCHL1,PJA2,FEM1B,UBR2,TRIM2,RNF121,KLHL42,DERL3,FBXO39,NHLRC3	12/357
7_Summary	CORUM	CORUM:306	Ribosome, cytoplasmic	-8.10715	-5.064	6.16762e+110	RPL37,RPL38,RPS16,RPS21,RPS28,RPS29,RPL35,FOS,MX1,MX2,EIF2AK2,STAT2,TLR3,ISG15,TLR8,IFIH1,ELOB,GCAT,HOGA1,COX7B,NDUFA4,PRDX5,CD79A,PDCD1,IRF7,UBL5	26/-
7_Member	CORUM	CORUM:306	Ribosome, cytoplasmic	-8.10715	-5.064	6.16762e+28	RPL37,RPL38,RPS16,RPS21,RPS28,RPS29,RPL35	7/80
7_Member	WikiPathways	WP477	Cytoplasmic ribosomal proteins	-7.8156	-4.933	6.16762e+28	RPL37,RPL38,RPS16,RPS21,RPS28,RPS29,RPL35	7/88
7_Member	Reactome Gene Sets	R-HSA-156902	Peptide chain elongation	-7.74715	-4.908	6.16762e+28	RPL37,RPL38,RPS16,RPS21,RPS28,RPS29,RPL35	7/90
7_Member	Reactome Gene Sets	R-HSA-192823	Viral mRNA Translation	-7.74715	-4.908	6.16762e+28	RPL37,RPL38,RPS16,RPS21,RPS28,RPS29,RPL35	7/90
7_Member	Reactome Gene Sets	R-HSA-156842	Eukaryotic Translation Elongation	-7.61499	-4.873	6.16762e+28	RPL37,RPL38,RPS16,RPS21,RPS28,RPS29,RPL35	7/94
7_Member	Reactome Gene Sets	R-HSA-2408557	Selenocysteine synthesis	-7.61499	-4.873	6.16762e+28	RPL37,RPL38,RPS16,RPS21,RPS28,RPS29,RPL35	7/94
7_Member	Reactome Gene Sets	R-HSA-72764	Eukaryotic Translation Termination	-7.61499	-4.873	6.16762e+28	RPL37,RPL38,RPS16,RPS21,RPS28,RPS29,RPL35	7/94
7_Member	Reactome Gene Sets	R-HSA-975956	Nonsense Mediated Decay (NMD) independent of the Exon Junction Complex (EJC)	-7.55115	-4.819	6.16762e+28	RPL37,RPL38,RPS16,RPS21,RPS28,RPS29,RPL35	7/96
7_Member	Reactome Gene Sets	R-HSA-72689	Formation of a pool of free 40S subunits	-7.36785	-4.667	6.16762e+28	RPL37,RPL38,RPS16,RPS21,RPS28,RPS29,RPL35	7/102
7_Member	Reactome Gene Sets	R-HSA-9633012	Response of EIF2AK4 (GCN2) to amino acid deficiency	-7.36785	-4.667	6.16762e+28	RPL37,RPL38,RPS16,RPS21,RPS28,RPS29,RPL35	7/102
7_Member	KEGG Pathway	hsa05171	Coronavirus disease - COVID-19	-7.17614	-4.212	2.35346e+66	FOS,MX1,MX2,EIF2AK2,RPL37,RPL38,RPS16,RPS21,RPS28,RPS29,STAT2,TLR3,ISG15,RPL35,TLR8,IFIH1	16/232
7_Member	Reactome Gene Sets	R-HSA-156827	L13a-mediated translational silencing of Ceruloplasmin expression	-7.08662	-4.429	6.16762e+28	RPL37,RPL38,RPS16,RPS21,RPS28,RPS29,RPL35	7/112
7_Member	Reactome Gene Sets	R-HSA-1799339	SRP-dependent cotranslational protein targeting to membrane	-7.05999	-4.423	6.16762e+28	RPL37,RPL38,RPS16,RPS21,RPS28,RPS29,RPL35	7/113
7_Member	Reactome Gene Sets	R-HSA-72706	GTP hydrolysis and joining of the 60S ribosomal subunit	-7.05999	-4.423	6.16762e+28	RPL37,RPL38,RPS16,RPS21,RPS28,RPS29,RPL35	7/113
7_Member	Reactome Gene Sets	R-HSA-9010553	Regulation of expression of SLITs and ROBOs	-7.02927	-4.401	6.16762e+32	RPL37,RPL38,RPS16,RPS21,RPS28,RPS29,ELOB,RPL35	8/172
7_Member	Reactome Gene Sets	R-HSA-927802	Nonsense-Mediated Decay (NMD)	-6.98159	-4.377	6.16762e+28	RPL37,RPL38,RPS16,RPS21,RPS28,RPS29,RPL35	7/116
7_Member	Reactome Gene Sets	R-HSA-975957	Nonsense Mediated Decay (NMD) enhanced by the Exon Junction Complex (EJC)	-6.98159	-4.377	6.16762e+28	RPL37,RPL38,RPS16,RPS21,RPS28,RPS29,RPL35	7/116
7_Member	Reactome Gene Sets	R-HSA-2408522	Selenoamino acid metabolism	-6.90534	-4.324	6.16762e+28	RPL37,RPL38,RPS16,RPS21,RPS28,RPS29,RPL35	7/119
7_Member	Reactome Gene Sets	R-HSA-72613	Eukaryotic Translation Initiation	-6.88037	-4.314	6.16762e+28	RPL37,RPL38,RPS16,RPS21,RPS28,RPS29,RPL35	7/120
7_Member	Reactome Gene Sets	R-HSA-72737	Cap-dependent Translation Initiation	-6.88037	-4.314	6.16762e+28	RPL37,RPL38,RPS16,RPS21,RPS28,RPS29,RPL35	7/120
7_Member	GO Biological Processes	GO:0002181	cytoplasmic translation	-6.80681	-4.255	6.16762e+28	RPL37,RPL38,RPS16,RPS21,RPS28,RPS29,RPL35	7/123
7_Member	Reactome Gene Sets	R-HSA-168273	Influenza Viral RNA Transcription and Replication	-6.50888	-4.022	6.16762e+28	RPL37,RPL38,RPS16,RPS21,RPS28,RPS29,RPL35	7/136
7_Member	Reactome Gene Sets	R-HSA-376176	Signaling by ROBO receptors	-6.22831	-3.77	6.16762e+32	RPL37,RPL38,RPS16,RPS21,RPS28,RPS29,ELOB,RPL35	8/219
7_Member	Reactome Gene Sets	R-HSA-168255	Influenza Infection	-6.08707	-3.667	6.16762e+28	RPL37,RPL38,RPS16,RPS21,RPS28,RPS29,RPL35	7/157
7_Member	Reactome Gene Sets	R-HSA-9711097	Cellular response to starvation	-6.08707	-3.667	6.16762e+28	RPL37,RPL38,RPS16,RPS21,RPS28,RPS29,RPL35	7/157
7_Member	KEGG Pathway	hsa03010	Ribosome	-5.90718	-3.522	6.16762e+28	RPL37,RPL38,RPS16,RPS21,RPS28,RPS29,RPL35	7/167
7_Member	Reactome Gene Sets	R-HSA-6791226	Major pathway of rRNA processing in the nucleolus and cytosol	-5.61108	-3.275	6.16762e+28	RPL37,RPL38,RPS16,RPS21,RPS28,RPS29,RPL35	7/185
7_Member	CORUM	CORUM:338	40S ribosomal subunit, cytoplasmic	-5.51858	-3.199	6217622762346230	RPS16,RPS21,RPS28,RPS29	4/31
7_Member	Reactome Gene Sets	R-HSA-8868773	rRNA processing in the nucleus and cytosol	-5.45985	-3.153	6.16762e+28	RPL37,RPL38,RPS16,RPS21,RPS28,RPS29,RPL35	7/195
7_Member	Reactome Gene Sets	R-HSA-71291	Metabolism of amino acids and derivatives	-5.42211	-3.123	6.16762e+39	RPL37,RPL38,RPS16,RPS21,RPS28,RPS29,RPL35,GCAT,HOGA1	9/376
7_Member	CORUM	CORUM:305	40S ribosomal subunit, cytoplasmic	-5.40663	-3.111	6217622762346230	RPS16,RPS21,RPS28,RPS29	4/33
7_Member	Reactome Gene Sets	R-HSA-72312	rRNA processing	-5.31688	-3.044	6.16762e+28	RPL37,RPL38,RPS16,RPS21,RPS28,RPS29,RPL35	7/205
7_Member	Reactome Gene Sets	R-HSA-9735869	SARS-CoV-1 modulates host translation machinery	-5.20303	-2.938	6217622762346230	RPS16,RPS21,RPS28,RPS29	4/37
7_Member	Reactome Gene Sets	R-HSA-9754678	SARS-CoV-2 modulates host translation machinery	-4.64017	-2.469	6217622762346230	RPS16,RPS21,RPS28,RPS29	4/51
7_Member	Reactome Gene Sets	R-HSA-72695	Formation of the ternary complex, and subsequently, the 43S complex	-4.60649	-2.444	6217622762346230	RPS16,RPS21,RPS28,RPS29	4/52
7_Member	Reactome Gene Sets	R-HSA-72649	Translation initiation complex formation	-4.38841	-2.269	6217622762346230	RPS16,RPS21,RPS28,RPS29	4/59
7_Member	Reactome Gene Sets	R-HSA-72702	Ribosomal scanning and start codon recognition	-4.38841	-2.269	6217622762346230	RPS16,RPS21,RPS28,RPS29	4/59
7_Member	Reactome Gene Sets	R-HSA-72662	Activation of the mRNA upon binding of the cap-binding complex and eIFs, and subsequent binding to 43S	-4.35952	-2.245	6217622762346230	RPS16,RPS21,RPS28,RPS29	4/60
7_Member	Reactome Gene Sets	R-HSA-72766	Translation	-4.32708	-2.216	6.16762e+28	RPL37,RPL38,RPS16,RPS21,RPS28,RPS29,RPL35	7/292
7_Member	Reactome Gene Sets	R-HSA-2262752	Cellular responses to stress	-4.25252	-2.158	1.34947e+45	COX7B,NDUFA4,RPL37,RPL38,RPS16,RPS21,RPS28,RPS29,ELOB,RPL35,PRDX5	11/799
7_Member	Reactome Gene Sets	R-HSA-9824446	Viral Infection Pathways	-3.71552	-1.755	9.73513e+39	CD79A,PDCD1,RPL37,RPL38,RPS16,RPS21,RPS28,RPS29,ELOB,RPL35	10/767
7_Member	Reactome Gene Sets	R-HSA-9692914	SARS-CoV-1-host interactions	-3.56486	-1.647	6217622762346230	RPS16,RPS21,RPS28,RPS29	4/96
7_Member	GO Biological Processes	GO:0006412	translation	-3.5307	-1.627	6.16762e+28	RPL37,RPL38,RPS16,RPS21,RPS28,RPS29,RPL35	7/393
7_Member	Reactome Gene Sets	R-HSA-422475	Axon guidance	-3.3586	-1.501	6.16762e+32	RPL37,RPL38,RPS16,RPS21,RPS28,RPS29,ELOB,RPL35	8/553
7_Member	GO Biological Processes	GO:0043043	peptide biosynthetic process	-3.34557	-1.494	6.16762e+28	RPL37,RPL38,RPS16,RPS21,RPS28,RPS29,RPL35	7/422
7_Member	CORUM	CORUM:308	60S ribosomal subunit, cytoplasmic	-3.31867	-1.472	6167616911224	RPL37,RPL38,RPL35	3/47
7_Member	Reactome Gene Sets	R-HSA-9675108	Nervous system development	-3.2326	-1.412	6.16762e+32	RPL37,RPL38,RPS16,RPS21,RPS28,RPS29,ELOB,RPL35	8/578
7_Member	GO Biological Processes	GO:0030490	maturation of SSU-rRNA	-3.16499	-1.368	621762276234	RPS16,RPS21,RPS28	3/53
7_Member	Reactome Gene Sets	R-HSA-9678108	SARS-CoV-1 Infection	-2.92502	-1.182	6217622762346230	RPS16,RPS21,RPS28,RPS29	4/142
7_Member	Reactome Gene Sets	R-HSA-9705683	SARS-CoV-2-host interactions	-2.87282	-0.972	3.66562e+37	IRF7,RPS16,RPS21,RPS28,RPS29,STAT2,ISG15,TLR8,IFIH1	9/203
7_Member	GO Biological Processes	GO:0006518	peptide metabolic process	-2.84158	-1.119	6.16762e+28	RPL37,RPL38,RPS16,RPS21,RPS28,RPS29,RPL35	7/515
7_Member	GO Biological Processes	GO:0043604	amide biosynthetic process	-2.69795	-1.009	6.16762e+28	RPL37,RPL38,RPS16,RPS21,RPS28,RPS29,RPL35	7/546
7_Member	Reactome Gene Sets	R-HSA-9679506	SARS-CoV Infections	-2.63847	-0.964	9.73513e+22	CD79A,PDCD1,RPS16,RPS21,RPS28,RPS29	6/414
7_Member	Reactome Gene Sets	R-HSA-8953854	Metabolism of RNA	-2.60513	-0.936	6.16762e+33	RPL37,RPL38,RPS16,RPS21,RPS28,RPS29,RPL35,UBL5	8/726
7_Member	GO Biological Processes	GO:0042254	ribosome biogenesis	-2.44505	-0.825	6.16962e+20	RPL38,RPS16,RPS21,RPS28,RPL35	5/314
7_Member	GO Biological Processes	GO:0042274	ribosomal small subunit biogenesis	-2.33771	-0.76	621762276234	RPS16,RPS21,RPS28	3/103
7_Member	CORUM	CORUM:3055	Nop56p-associated pre-rRNA complex	-2.326	-0.755	6217623511224	RPS16,RPS29,RPL35	3/104
7_Member	GO Biological Processes	GO:0006364	rRNA processing	-2.25473	-0.699	6.21762e+16	RPS16,RPS21,RPS28,RPL35	4/218
7_Member	GO Biological Processes	GO:0016072	rRNA metabolic process	-2.03731	-0.55	6.21762e+16	RPS16,RPS21,RPS28,RPL35	4/252
8_Summary	GO Biological Processes	GO:1901699	cellular response to nitrogen compound	-7.83346	-4.933	2.24124e+147	FER,FOS,GHSR,GNAQ,IGF1R,ITPR2,PDE3A,PIK3C2A,PRKAA1,PTGS2,SP1,ZEB1,TLR3,ROCK2,RAPGEF2,UBR2,RHOQ,SSH1,XRN1,EPG5,IFIH1,P2RY12,CPEB4,PDE12,BRAF,CREB1,CRHBP,WNT10B,ERRFI1,ITGA2,CYTB,ADAM9,CARF,SYT3	34/-
8_Member	GO Biological Processes	GO:1901699	cellular response to nitrogen compound	-7.83346	-4.933	2.24124e+105	FER,FOS,GHSR,GNAQ,IGF1R,ITPR2,PDE3A,PIK3C2A,PRKAA1,PTGS2,SP1,ZEB1,TLR3,ROCK2,RAPGEF2,UBR2,RHOQ,SSH1,XRN1,EPG5,IFIH1,P2RY12,CPEB4,PDE12	24/632
8_Member	GO Biological Processes	GO:0014074	response to purine-containing compound	-7.33442	-4.332	6.73139e+53	BRAF,CREB1,CRHBP,FOS,ITPR2,PDE3A,PRKAA1,PTGS2,WNT10B,RAPGEF2,SSH1,XRN1,P2RY12	13/143
8_Member	GO Biological Processes	GO:0046683	response to organophosphorus	-6.05225	-3.264	6.73139e+45	BRAF,CRHBP,FOS,ITPR2,PDE3A,PTGS2,WNT10B,RAPGEF2,ERRFI1,SSH1,P2RY12	11/128
8_Member	GO Biological Processes	GO:0071417	cellular response to organonitrogen compound	-5.79278	-3.434	2.24124e+85	FER,FOS,GHSR,GNAQ,IGF1R,ITPR2,PDE3A,PIK3C2A,PRKAA1,PTGS2,SP1,ZEB1,ROCK2,RAPGEF2,UBR2,RHOQ,SSH1,XRN1,P2RY12,CPEB4	20/595
8_Member	GO Biological Processes	GO:1902074	response to salt	-4.9801	-2.414	6.73139e+71	BRAF,CRHBP,FOS,GHSR,GNAQ,IGF1R,ITGA2,CYTB,PRKAA1,PTGS2,ADAM9,ROCK2,SSH1,XRN1,P2RY12,CARF,SYT3	17/380
8_Member	GO Biological Processes	GO:1902075	cellular response to salt	-4.66061	-2.161	6.73139e+51	BRAF,CRHBP,FOS,GNAQ,PRKAA1,PTGS2,ROCK2,SSH1,XRN1,P2RY12,CARF,SYT3	12/212
8_Member	GO Biological Processes	GO:0051591	response to cAMP	-3.08916	-1.09	6.73139e+22	BRAF,CRHBP,FOS,ITPR2,WNT10B,RAPGEF2	6/85
9_Summary	GO Biological Processes	GO:0140352	export from cell	-7.79455	-4.583	1.96739e+137	ABCA1,BRAF,CBL,CREB1,CRHBP,FCER1A,GHSR,NF1,PIK3C2A,PTGS2,CCL5,SEL1L,SNCG,RAB11FIP2,SLC40A1,RAB8B,CCDC186,SYT3,CLNK,SLC16A10,STXBP5,SLC35G1,MILR1,MAFA,SPAG9,FCGR1A,LYST,IRF7,KLRD1,LAG3,TLR8	31/-
9_Member	GO Biological Processes	GO:0140352	export from cell	-7.79455	-4.583	1.96739e+108	ABCA1,BRAF,CBL,CREB1,CRHBP,FCER1A,GHSR,NF1,PIK3C2A,PTGS2,CCL5,SEL1L,SNCG,RAB11FIP2,SLC40A1,RAB8B,CCDC186,SYT3,CLNK,SLC16A10,STXBP5,SLC35G1,MILR1,MAFA	24/474
9_Member	GO Biological Processes	GO:0032940	secretion by cell	-7.59919	-4.485	1.96739e+97	ABCA1,BRAF,CBL,CREB1,CRHBP,FCER1A,GHSR,NF1,PIK3C2A,PTGS2,CCL5,SEL1L,SNCG,RAB11FIP2,RAB8B,CCDC186,SYT3,CLNK,SLC16A10,STXBP5,MILR1,MAFA	22/412
9_Member	GO Biological Processes	GO:0046903	secretion	-5.75047	-3.029	1.96739e+97	ABCA1,BRAF,CBL,CREB1,CRHBP,FCER1A,GHSR,NF1,PIK3C2A,PTGS2,CCL5,SEL1L,SNCG,RAB11FIP2,RAB8B,CCDC186,SYT3,CLNK,SLC16A10,STXBP5,MILR1,MAFA	22/529
9_Member	GO Biological Processes	GO:0006887	exocytosis	-4.20692	-1.807	6.73867e+54	BRAF,CBL,CRHBP,FCER1A,PIK3C2A,CCL5,RAB11FIP2,RAB8B,SYT3,CLNK,STXBP5,MILR1	12/236
9_Member	GO Biological Processes	GO:0002279	mast cell activation involved in immune response	-3.30276	-1.23	8.67221e+18	CBL,FCER1A,CLNK,MILR1	45411
9_Member	GO Biological Processes	GO:0043303	mast cell degranulation	-3.30276	-1.23	8.67221e+18	CBL,FCER1A,CLNK,MILR1	45411
9_Member	GO Biological Processes	GO:0002448	mast cell mediated immunity	-3.13582	-1.117	8.67221e+18	CBL,FCER1A,CLNK,MILR1	4/32
9_Member	GO Biological Processes	GO:0045576	mast cell activation	-3.08411	-1.09	8.67221e+18	CBL,FCER1A,CLNK,MILR1	4/33
9_Member	GO Biological Processes	GO:0032418	lysosome localization	-2.94488	-1.019	8.67221e+22	CBL,FCER1A,SPAG9,CLNK,MILR1	5/61
9_Member	GO Biological Processes	GO:1990849	vacuolar localization	-2.94488	-1.019	8.67221e+22	CBL,FCER1A,SPAG9,CLNK,MILR1	5/61
9_Member	GO Biological Processes	GO:0002444	myeloid leukocyte mediated immunity	-2.79087	-0.931	8.67221e+22	CBL,FCER1A,FCGR1A,CLNK,MILR1	5/66
9_Member	GO Biological Processes	GO:0043299	leukocyte degranulation	-2.64857	-0.84	8.67221e+18	CBL,FCER1A,CLNK,MILR1	4/43
9_Member	GO Biological Processes	GO:0002443	leukocyte mediated immunity	-2.32497	-0.61	8.67113e+43	CBL,LYST,FCER1A,FCGR1A,IRF7,KLRD1,LAG3,TLR8,CLNK,MILR1	10/291
10_Summary	GO Biological Processes	GO:0071496	cellular response to external stimulus	-7.64272	-4.873	659,1030,2353,3480,3673,5562,5610,5743,6667,7098,8792,9213,10746,27327,51311,80315,220441,867,1385,2693,7049,9475,11057,54206,54464,114907,19,6935,9462,3709,1393,4519,6801,8204	BMPR2,CDKN2B,FOS,IGF1R,ITGA2,PRKAA1,EIF2AK2,PTGS2,SP1,TLR3,TNFRSF11A,XPR1,MAP3K2,TNRC6A,TLR8,CPEB4,RNF152,CBL,CREB1,GHSR,TGFBR3,ROCK2,ABHD2,ERRFI1,XRN1,FBXO32,ABCA1,ZEB1,RASAL2,ITPR2,CRHBP,CYTB,STRN,NRIP1	34/-
10_Member	GO Biological Processes	GO:0071496	cellular response to external stimulus	-7.64272	-4.873	6.59103e+72	BMPR2,CDKN2B,FOS,IGF1R,ITGA2,PRKAA1,EIF2AK2,PTGS2,SP1,TLR3,TNFRSF11A,XPR1,MAP3K2,TNRC6A,TLR8,CPEB4,RNF152	17/326
10_Member	GO Biological Processes	GO:1901654	response to ketone	-6.78036	-4.235	8.67139e+55	CBL,CREB1,FOS,GHSR,IGF1R,PRKAA1,SP1,TGFBR3,ROCK2,ABHD2,ERRFI1,XRN1,FBXO32	13/212
10_Member	GO Biological Processes	GO:0031667	response to nutrient levels	-6.63948	-4.14	1.96599e+75	ABCA1,BMPR2,CBL,CDKN2B,FOS,GHSR,IGF1R,ITGA2,PRKAA1,EIF2AK2,PTGS2,SP1,ZEB1,TNFRSF11A,XPR1,RASAL2,TNRC6A,CPEB4,RNF152	19/476
10_Member	GO Biological Processes	GO:0009991	response to extracellular stimulus	-6.25087	-3.787	1.96599e+75	ABCA1,BMPR2,CBL,CDKN2B,FOS,GHSR,IGF1R,ITGA2,PRKAA1,EIF2AK2,PTGS2,SP1,ZEB1,TNFRSF11A,XPR1,RASAL2,TNRC6A,CPEB4,RNF152	19/505
10_Member	GO Biological Processes	GO:0009267	cellular response to starvation	-6.00538	-3.595	6.59235e+46	BMPR2,FOS,IGF1R,PRKAA1,EIF2AK2,SP1,TNFRSF11A,XPR1,TNRC6A,CPEB4,RNF152	11/172
10_Member	GO Biological Processes	GO:0034224	cellular response to zinc ion starvation	-5.98891	-3.589	2353348066678790	FOS,IGF1R,SP1,TNFRSF11A	45391
10_Member	GO Biological Processes	GO:0120127	response to zinc ion starvation	-5.98891	-3.589	2353348066678790	FOS,IGF1R,SP1,TNFRSF11A	45391
10_Member	GO Biological Processes	GO:0042594	response to starvation	-5.93477	-3.54	6.59867e+49	BMPR2,CBL,FOS,IGF1R,PRKAA1,EIF2AK2,SP1,TNFRSF11A,XPR1,TNRC6A,CPEB4,RNF152	12/212
10_Member	GO Biological Processes	GO:0031669	cellular response to nutrient levels	-5.56573	-3.234	6.59103e+50	BMPR2,CDKN2B,FOS,IGF1R,PRKAA1,EIF2AK2,SP1,TNFRSF11A,XPR1,TNRC6A,CPEB4,RNF152	12/230
10_Member	GO Biological Processes	GO:1901655	cellular response to ketone	-5.07521	-2.834	1.38524e+34	CREB1,FOS,IGF1R,PRKAA1,SP1,ROCK2,XRN1,FBXO32	8/105
10_Member	GO Biological Processes	GO:0031668	cellular response to extracellular stimulus	-5.02288	-2.789	6.59103e+50	BMPR2,CDKN2B,FOS,IGF1R,PRKAA1,EIF2AK2,SP1,TNFRSF11A,XPR1,TNRC6A,CPEB4,RNF152	12/260
10_Member	GO Biological Processes	GO:0097306	cellular response to alcohol	-4.13572	-2.079	1.91385e+26	ABCA1,CREB1,FOS,IGF1R,ITPR2,PRKAA1,XRN1	7/105
10_Member	GO Biological Processes	GO:0097305	response to alcohol	-3.85679	-1.554	1.98671e+45	ABCA1,CBL,CREB1,CRHBP,FOS,IGF1R,ITPR2,CYTB,PRKAA1,TGFBR3,TNFRSF11A,XRN1	12/257
10_Member	GO Biological Processes	GO:0045471	response to ethanol	-3.72396	-1.473	8.67139e+30	CBL,CRHBP,FOS,IGF1R,ITPR2,CYTB,PRKAA1,TNFRSF11A	8/122
10_Member	GO Biological Processes	GO:0032570	response to progesterone	-3.18927	-1.383	2.35335e+17	FOS,IGF1R,ABHD2,ERRFI1	4/41
10_Member	Reactome Gene Sets	R-HSA-8939211	ESR-mediated signaling	-2.22452	-0.678	1.38524e+28	CREB1,FOS,IGF1R,SP1,STRN,NRIP1,TNRC6A	7/222
10_Member	Reactome Gene Sets	R-HSA-9009391	Extra-nuclear estrogen signaling	-2.18073	-0.645	1385235334806800	CREB1,FOS,IGF1R,STRN	4/77
10_Member	Reactome Gene Sets	R-HSA-9006931	Signaling by Nuclear Receptors	-2.06235	-0.567	1.91385e+30	ABCA1,CREB1,FOS,IGF1R,SP1,STRN,NRIP1,TNRC6A	8/298
11_Summary	WikiPathways	WP4922	Mitochondrial complex IV assembly	-7.08325	-4.429	1.34713e+43	COX7A2,COX7B,NDUFA4,COX17,PET100,COX7A1,PRDX5,CRHBP,MAPK8IP2	9/-
11_Member	WikiPathways	WP4922	Mitochondrial complex IV assembly	-7.08325	-4.429	1.34713e+25	COX7A2,COX7B,NDUFA4,COX17,PET100	5/34
11_Member	GO Biological Processes	GO:0043467	regulation of generation of precursor metabolites and energy	-2.9478	-1.199	1.34613e+16	COX7A1,COX7A2,NDUFA4,COX17	4/140
11_Member	Reactome Gene Sets	R-HSA-5628897	TP53 Regulates Metabolic Genes	-2.54387	-0.898	1349469725824	COX7B,NDUFA4,PRDX5	3/87
11_Member	GO Biological Processes	GO:0032412	regulation of monoatomic ion transmembrane transporter activity	-2.22716	-0.679	1.39347e+17	CRHBP,NDUFA4,COX17,MAPK8IP2	4/222
11_Member	GO Biological Processes	GO:0022898	regulation of transmembrane transporter activity	-2.17373	-0.642	1.39347e+17	CRHBP,NDUFA4,COX17,MAPK8IP2	4/230
12_Summary	WikiPathways	WP2261	Glioblastoma signaling pathways	-6.99744	-4.377	6.73867e+88	BRAF,CBL,CDK6,CDKN2B,IGF1R,MDM4,NF1,PIK3C2A,ERRFI1,CREB1,FOS,POLK,MAP3K8,CAMK1D,SP1,WNT10B,PRKAA1,NUPR1,PTGS2,HIPK2,FBXO32	21/-
12_Member	WikiPathways	WP2261	Glioblastoma signaling pathways	-6.99744	-4.377	6.73867e+34	BRAF,CBL,CDK6,CDKN2B,IGF1R,MDM4,NF1,PIK3C2A,ERRFI1	9/82
12_Member	WikiPathways	WP4685	Melanoma	-4.29661	-2.19	6.73102e+23	BRAF,CDK6,CREB1,FOS,NF1,POLK	6/68
12_Member	Canonical Pathways	M134	PID TCR RAS PATHWAY	-3.52544	-1.625	67313262353	BRAF,MAP3K8,FOS	45365
12_Member	KEGG Pathway	hsa05214	Glioma	-3.09685	-1.321	6.73102e+20	BRAF,CDK6,IGF1R,POLK,CAMK1D	5/75
12_Member	KEGG Pathway	hsa05224	Breast cancer	-2.51801	-0.748	6.73102e+27	BRAF,CDK6,FOS,IGF1R,SP1,WNT10B,POLK	7/147
12_Member	GO Biological Processes	GO:1904036	negative regulation of epithelial cell apoptotic process	-2.44254	-0.825	6733480556226470	BRAF,IGF1R,PRKAA1,NUPR1	4/65
12_Member	WikiPathways	WP4262	Breast cancer pathway	-2.39568	-0.8	6.73102e+23	BRAF,CDK6,FOS,IGF1R,SP1,POLK	6/155
12_Member	KEGG Pathway	hsa05218	Melanoma	-2.28358	-0.719	6731021348051420	BRAF,CDK6,IGF1R,POLK	4/72
12_Member	WikiPathways	WP4216	Chromosomal and microsatellite instability in colorectal cancer	-2.26235	-0.706	6732353574351420	BRAF,FOS,PTGS2,POLK	4/73
12_Member	KEGG Pathway	hsa05220	Chronic myeloid leukemia	-2.20066	-0.662	673867102151426	BRAF,CBL,CDK6,POLK	4/76
12_Member	GO Biological Processes	GO:0035270	endocrine system development	-2.07614	-0.578	6.73102e+19	BRAF,CDK6,CREB1,NF1,HIPK2	5/129
12_Member	KEGG Pathway	hsa04068	FoxO signaling pathway	-2.0489	-0.56	6.73103e+20	BRAF,CDKN2B,IGF1R,PRKAA1,FBXO32	5/131
13_Summary	GO Biological Processes	GO:0070848	response to growth factor	-6.7159	-4.184	4.6366e+97	ZFHX3,BMPR2,BRAF,CBL,CDKN2B,CREB1,FER,FOS,IGF1R,PDE3A,ZEB1,TGFBR3,ZNF8,ADAM9,ROCK2,RAPGEF2,USP15,FRS2,SETX,HIPK2,LNPEP,PPM1L,SP1,PRDM16	24/-
13_Member	GO Biological Processes	GO:0070848	response to growth factor	-6.7159	-4.184	4.6366e+78	ZFHX3,BMPR2,BRAF,CBL,CDKN2B,CREB1,FER,FOS,IGF1R,PDE3A,ZEB1,TGFBR3,ZNF8,ADAM9,ROCK2,RAPGEF2,USP15,FRS2,SETX,HIPK2	20/519
13_Member	GO Biological Processes	GO:0071559	response to transforming growth factor beta	-6.10649	-3.676	4.63103e+43	ZFHX3,CDKN2B,FOS,IGF1R,PDE3A,ZEB1,TGFBR3,ADAM9,ROCK2,USP15,HIPK2	11/168
13_Member	GO Biological Processes	GO:0071363	cellular response to growth factor stimulus	-5.20822	-2.939	6.59674e+67	BMPR2,BRAF,CBL,CDKN2B,CREB1,FOS,IGF1R,PDE3A,ZEB1,TGFBR3,ZNF8,ADAM9,RAPGEF2,USP15,FRS2,SETX,HIPK2	17/488
13_Member	GO Biological Processes	GO:0071560	cellular response to transforming growth factor beta stimulus	-4.52811	-2.38	1.03024e+36	CDKN2B,FOS,IGF1R,PDE3A,ZEB1,TGFBR3,ADAM9,USP15,HIPK2	9/162
13_Member	GO Biological Processes	GO:0007178	transmembrane receptor protein serine/threonine kinase signaling pathway	-3.88944	-1.883	6.59235e+37	BMPR2,FOS,LNPEP,TGFBR3,ZNF8,ADAM9,USP15,HIPK2,PPM1L	9/196
13_Member	Reactome Gene Sets	R-HSA-9006936	Signaling by TGFB family members	-2.88087	-1.151	6.59867e+21	BMPR2,CBL,CDKN2B,SP1,TGFBR3,USP15	6/124
13_Member	GO Biological Processes	GO:0141091	transforming growth factor beta receptor superfamily signaling pathway	-2.80848	-1.094	6.59235e+27	BMPR2,FOS,TGFBR3,ZNF8,ADAM9,USP15,HIPK2	7/174
13_Member	Reactome Gene Sets	R-HSA-170834	Signaling by TGF-beta Receptor Complex	-2.65867	-0.983	8.67103e+18	CBL,CDKN2B,SP1,TGFBR3,USP15	5/94
13_Member	GO Biological Processes	GO:0007179	transforming growth factor beta receptor signaling pathway	-2.52302	-0.883	2.3537e+20	FOS,TGFBR3,ADAM9,USP15,HIPK2	5/101
13_Member	GO Biological Processes	GO:0030511	positive regulation of transforming growth factor beta receptor signaling pathway	-2.37133	-0.785	1030704928996	CDKN2B,TGFBR3,HIPK2	3/34
13_Member	GO Biological Processes	GO:1903846	positive regulation of cellular response to transforming growth factor beta stimulus	-2.37133	-0.785	1030704928996	CDKN2B,TGFBR3,HIPK2	3/34
13_Member	GO Biological Processes	GO:0030509	BMP signaling pathway	-2.18073	-0.645	659704975549958	BMPR2,TGFBR3,ZNF8,USP15	4/77
13_Member	GO Biological Processes	GO:0017015	regulation of transforming growth factor beta receptor signaling pathway	-2.12008	-0.608	1.03069e+25	CDKN2B,ZEB1,TGFBR3,USP15,HIPK2,PRDM16	6/177
13_Member	GO Biological Processes	GO:1903844	regulation of cellular response to transforming growth factor beta stimulus	-2.08594	-0.585	1.03069e+25	CDKN2B,ZEB1,TGFBR3,USP15,HIPK2,PRDM16	6/180
14_Summary	GO Biological Processes	GO:0007167	enzyme-linked receptor protein signaling pathway	-6.69178	-4.167	6.59673e+171	BMPR2,BRAF,FER,FOS,GHSR,IGF1R,LNPEP,PIK3C2A,RASA1,TGFBR3,ZNF8,ADAM9,RAPGEF2,USP15,FRS2,SETX,RHOQ,HIPK2,ERRFI1,UBASH3B,CLNK,PPM1L,CREB1,CRHBP,IGFBP2,ITGA2,CYTB,ND3,PDE3A,PRKAA1,PTGS2,SP1,STAT2,UGCG,WNT10B,TNFRSF11A,ROCK2,RAMP1,ABHD2,FBXO32	40/-
14_Member	GO Biological Processes	GO:0007167	enzyme-linked receptor protein signaling pathway	-6.69178	-4.167	6.59673e+95	BMPR2,BRAF,FER,FOS,GHSR,IGF1R,LNPEP,PIK3C2A,RASA1,TGFBR3,ZNF8,ADAM9,RAPGEF2,USP15,FRS2,SETX,RHOQ,HIPK2,ERRFI1,UBASH3B,CLNK,PPM1L	22/622
14_Member	GO Biological Processes	GO:0009725	response to hormone	-5.8864	-3.144	6.73139e+116	BRAF,CREB1,CRHBP,FER,FOS,GHSR,IGF1R,IGFBP2,ITGA2,CYTB,ND3,PDE3A,PIK3C2A,PRKAA1,PTGS2,SP1,STAT2,TGFBR3,UGCG,WNT10B,ADAM9,TNFRSF11A,ROCK2,RAMP1,ABHD2,RHOQ,ERRFI1,FBXO32	28/780
14_Member	GO Biological Processes	GO:0043434	response to peptide hormone	-5.34298	-3.063	6.73139e+60	BRAF,CREB1,FER,FOS,GHSR,IGF1R,PIK3C2A,PTGS2,SP1,STAT2,TGFBR3,TNFRSF11A,ROCK2,RHOQ,ERRFI1	15/377
14_Member	GO Biological Processes	GO:1901652	response to peptide	-4.28054	-2.179	6.73139e+60	BRAF,CREB1,FER,FOS,GHSR,IGF1R,PIK3C2A,PTGS2,SP1,STAT2,TGFBR3,TNFRSF11A,ROCK2,RHOQ,ERRFI1	15/465
14_Member	GO Biological Processes	GO:0032870	cellular response to hormone stimulus	-3.99003	-1.645	1.39322e+77	CRHBP,FER,FOS,GHSR,IGF1R,IGFBP2,ND3,PDE3A,PIK3C2A,PRKAA1,SP1,UGCG,WNT10B,RAMP1,ABHD2,RHOQ,ERRFI1,FBXO32	18/501
14_Member	GO Biological Processes	GO:0007169	transmembrane receptor protein tyrosine kinase signaling pathway	-3.62975	-1.693	6.73224e+57	BRAF,FER,GHSR,IGF1R,PIK3C2A,RASA1,RAPGEF2,FRS2,SETX,RHOQ,ERRFI1,UBASH3B,CLNK	13/418
14_Member	GO Biological Processes	GO:0032868	response to insulin	-3.55965	-1.645	2.24124e+37	FER,FOS,GHSR,IGF1R,PIK3C2A,SP1,TNFRSF11A,RHOQ,ERRFI1	9/217
14_Member	GO Biological Processes	GO:0032869	cellular response to insulin stimulus	-2.47961	-0.85	2.24127e+24	FER,GHSR,IGF1R,PIK3C2A,SP1,RHOQ	6/149
14_Member	GO Biological Processes	GO:0008286	insulin receptor signaling pathway	-2.39516	-0.8	2.24135e+16	FER,IGF1R,PIK3C2A,RHOQ	4/67
15_Summary	GO Biological Processes	GO:0050865	regulation of cell activation	-6.656	-3.743	6.73133e+161	BRAF,MAP3K8,FER,GNAQ,IGFBP2,KLRD1,LAG3,MIF,PLSCR1,RORA,CCL5,ZEB1,TNFRSF4,WNT10B,CD84,PJA2,SIT1,LAX1,RIF1,UBASH3B,DAPL1,CLNK,SPACA3,RC3H1,ARID2,MILR1,CDK6,NF1,PDCD1,STAT2,TLR3,ISG15,USP15,USP18,SMPDL3B,CD200R1	36/-
15_Member	GO Biological Processes	GO:0050865	regulation of cell activation	-6.656	-3.743	6.73133e+117	BRAF,MAP3K8,FER,GNAQ,IGFBP2,KLRD1,LAG3,MIF,PLSCR1,RORA,CCL5,ZEB1,TNFRSF4,WNT10B,CD84,PJA2,SIT1,LAX1,RIF1,UBASH3B,DAPL1,CLNK,SPACA3,RC3H1,ARID2,MILR1	26/628
15_Member	GO Biological Processes	GO:0002694	regulation of leukocyte activation	-6.30335	-3.49	6.73133e+108	BRAF,MAP3K8,FER,IGFBP2,KLRD1,LAG3,MIF,PLSCR1,RORA,CCL5,ZEB1,TNFRSF4,WNT10B,CD84,PJA2,SIT1,LAX1,RIF1,DAPL1,CLNK,SPACA3,RC3H1,ARID2,MILR1	24/571
15_Member	GO Biological Processes	GO:0002683	negative regulation of immune system process	-5.31856	-2.714	1.02122e+96	CDK6,FER,KLRD1,LAG3,MIF,NF1,PDCD1,STAT2,TLR3,CD84,ISG15,USP15,USP18,SMPDL3B,LAX1,UBASH3B,DAPL1,CLNK,CD200R1,RC3H1,MILR1	21/520
15_Member	GO Biological Processes	GO:0050866	negative regulation of cell activation	-2.70195	-0.868	2.24139e+44	FER,LAG3,CD84,LAX1,UBASH3B,DAPL1,CLNK,RC3H1,MILR1	9/215
16_Summary	WikiPathways	WP437	EGF EGFR signaling pathway	-6.34472	-3.875	6.73867e+59	BRAF,CBL,CREB1,ELK4,FOS,PLSCR1,RASA1,SP1,USP6NL,MAP3K2,ERRFI1,FCER1A,FER,EIF2AK2,ITGA1	15/-
16_Member	WikiPathways	WP437	EGF EGFR signaling pathway	-6.34472	-3.875	6.73867e+43	BRAF,CBL,CREB1,ELK4,FOS,PLSCR1,RASA1,SP1,USP6NL,MAP3K2,ERRFI1	11/159
16_Member	Canonical Pathways	M7	PID FCER1 PATHWAY	-2.97748	-1.039	8.67221e+18	CBL,FCER1A,FER,FOS,RASA1	5/60
16_Member	Canonical Pathways	M186	PID PDGFRB PATHWAY	-2.79308	-1.084	6.73867e+21	BRAF,CBL,FOS,EIF2AK2,RASA1,USP6NL	6/129
16_Member	WikiPathways	WP3972	PDGFR beta pathway	-2.57016	-0.915	235356105921	FOS,EIF2AK2,RASA1	45380
16_Member	WikiPathways	WP313	Hepatocyte growth factor receptor signaling	-2.37133	-0.785	235336725921	FOS,ITGA1,RASA1	3/34
17_Summary	GO Biological Processes	GO:0001775	cell activation	-6.03029	-3.254	6.73868e+168	BRAF,CBL,CD79A,CDK6,FCER1A,FUT7,LAG3,PLSCR1,POU2AF1,PURA,RORA,CCL5,TLR3,TNFRSF4,WNT10B,ADAM9,CD84,LAX1,DCLRE1C,P2RY12,SNX27,UBASH3B,RSAD2,CLNK,SPACA3,RC3H1,MILR1,CDKN2B,CREB1,FOS,NF1,TGFBR3,TNFRSF11A,PRRC2C,HIPK2,TET2,HERC6,HIPK1	38/-
17_Member	GO Biological Processes	GO:0001775	cell activation	-6.03029	-3.254	6.73868e+118	BRAF,CBL,CD79A,CDK6,FCER1A,FUT7,LAG3,PLSCR1,POU2AF1,PURA,RORA,CCL5,TLR3,TNFRSF4,WNT10B,ADAM9,CD84,LAX1,DCLRE1C,P2RY12,SNX27,UBASH3B,RSAD2,CLNK,SPACA3,RC3H1,MILR1	27/722
17_Member	GO Biological Processes	GO:0045321	leukocyte activation	-5.94947	-3.192	6.73868e+104	BRAF,CBL,CD79A,CDK6,FCER1A,FUT7,LAG3,POU2AF1,PURA,RORA,CCL5,TLR3,TNFRSF4,WNT10B,ADAM9,CD84,LAX1,DCLRE1C,SNX27,RSAD2,CLNK,SPACA3,RC3H1,MILR1	24/598
17_Member	GO Biological Processes	GO:0030097	hemopoiesis	-3.64158	-1.434	6.73973e+91	BRAF,CD79A,CDK6,CDKN2B,CREB1,FOS,FUT7,NF1,POU2AF1,RORA,TGFBR3,WNT10B,TNFRSF11A,PRRC2C,HIPK2,TET2,HERC6,DCLRE1C,RSAD2,RC3H1,HIPK1	21/680
17_Member	GO Biological Processes	GO:0002521	leukocyte differentiation	-3.38167	-1.283	6.73973e+62	BRAF,CD79A,CDK6,CREB1,FOS,FUT7,NF1,POU2AF1,RORA,WNT10B,TNFRSF11A,TET2,DCLRE1C,RSAD2,RC3H1	15/421
17_Member	GO Biological Processes	GO:0046649	lymphocyte activation	-3.30322	-1.23	6.73973e+67	BRAF,CD79A,CDK6,FUT7,LAG3,POU2AF1,PURA,RORA,TNFRSF4,WNT10B,CD84,LAX1,DCLRE1C,SNX27,RSAD2,RC3H1	16/475
17_Member	GO Biological Processes	GO:0043367	CD4-positive, alpha-beta T cell differentiation	-3.18743	-1.15	6.73253e+21	BRAF,FUT7,RORA,RSAD2,RC3H1	5/54
17_Member	GO Biological Processes	GO:0035710	CD4-positive, alpha-beta T cell activation	-2.76173	-0.906	6.73253e+21	BRAF,FUT7,RORA,RSAD2,RC3H1	5/67
17_Member	GO Biological Processes	GO:0046632	alpha-beta T cell differentiation	-2.54584	-0.768	6.73253e+21	BRAF,FUT7,RORA,RSAD2,RC3H1	5/75
18_Summary	GO Biological Processes	GO:0006974	DNA damage response	-5.79136	-3.434	8.67111e+133	CBL,FOXN3,IRF7,MDM4,REV3L,UBA7,NFAT5,SMG1,SETX,NUPR1,HIPK2,TAOK3,POLK,RIF1,TAOK1,UVSSA,DCLRE1C,VCPIP1,SLFN11,HIPK1,SHPRH,BOD1L1,ACER2,FOS,NFIC,PURA,UBR2,TET2	28/-
18_Member	GO Biological Processes	GO:0006974	DNA damage response	-5.79136	-3.434	8.67111e+111	CBL,FOXN3,IRF7,MDM4,REV3L,UBA7,NFAT5,SMG1,SETX,NUPR1,HIPK2,TAOK3,POLK,RIF1,TAOK1,UVSSA,DCLRE1C,VCPIP1,SLFN11,HIPK1,SHPRH,BOD1L1,ACER2	23/761
18_Member	GO Biological Processes	GO:0006259	DNA metabolic process	-3.29288	-1.452	2.35348e+87	FOS,NFIC,PURA,REV3L,SMG1,SETX,UBR2,TAOK3,POLK,TET2,RIF1,TAOK1,UVSSA,DCLRE1C,VCPIP1,SLFN11,SHPRH,BOD1L1	18/766
18_Member	GO Biological Processes	GO:0006281	DNA repair	-2.38835	-0.794	5.98023e+60	REV3L,SMG1,SETX,TAOK3,POLK,RIF1,TAOK1,UVSSA,DCLRE1C,VCPIP1,SHPRH,BOD1L1	12/508
19_Summary	KEGG Pathway	hsa05160	Hepatitis C	-5.47066	-3.157	6.73102e+133	BRAF,CDK6,IRF7,MX1,MX2,EIF2AK2,RNASEL,STAT2,TLR3,RSAD2,IFIH1,ISG15,TRIM56,CREB1,FOS,ITPR2,PTGS2,CD200R1,ITGA1,ITGA2,ITGA9,POU2F2,ZNF8,ZFP92,ZNF25,ZNF283,ZNF662,ZNF316,TLR8	29/-
19_Member	KEGG Pathway	hsa05160	Hepatitis C	-5.47066	-3.157	6.73102e+39	BRAF,CDK6,IRF7,MX1,MX2,EIF2AK2,RNASEL,STAT2,TLR3,RSAD2	10/158
19_Member	KEGG Pathway	hsa05164	Influenza A	-5.16512	-2.907	1.02137e+41	CDK6,IRF7,MX1,MX2,EIF2AK2,RNASEL,STAT2,TLR3,IFIH1,RSAD2	10/171
19_Member	WikiPathways	WP4868	Type I interferon induction and signaling during SARS CoV 2 infection	-4.95367	-2.727	3.66556e+20	IRF7,EIF2AK2,STAT2,TLR3,IFIH1	45443
19_Member	GO Biological Processes	GO:0034340	response to type I interferon	-4.87475	-2.657	3.66546e+25	IRF7,MX1,STAT2,ISG15,IFIH1,TRIM56	6/54
19_Member	KEGG Pathway	hsa05167	Kaposi sarcoma-associated herpesvirus infection	-4.68722	-2.501	1.02114e+41	CDK6,CREB1,FOS,IRF7,ITPR2,EIF2AK2,PTGS2,STAT2,TLR3,CD200R1	10/194
19_Member	KEGG Pathway	hsa05162	Measles	-4.21559	-2.141	1.02124e+32	CDK6,FOS,IRF7,MX1,MX2,EIF2AK2,STAT2,IFIH1	8/138
19_Member	KEGG Pathway	hsa05165	Human papillomavirus infection	-4.00235	-1.978	1.02114e+47	CDK6,CREB1,ITGA1,ITGA2,ITGA9,MX1,MX2,EIF2AK2,PTGS2,STAT2,TLR3,ISG15	12/331
19_Member	WikiPathways	WP4880	Host pathogen interaction of human coronaviruses interferon induction	-3.55654	-1.645	2.35356e+16	FOS,EIF2AK2,STAT2,IFIH1	4/33
19_Member	WikiPathways	WP4630	Measles virus infection	-3.43858	-1.559	1.02124e+28	CDK6,FOS,IRF7,MX1,EIF2AK2,STAT2,IFIH1	7/136
19_Member	WikiPathways	WP4666	Hepatitis B infection	-3.16664	-1.369	6.73139e+27	BRAF,CREB1,FOS,IRF7,STAT2,TLR3,IFIH1	7/151
19_Member	KEGG Pathway	hsa05161	Hepatitis B	-2.98745	-1.231	6.73139e+27	BRAF,CREB1,FOS,IRF7,STAT2,TLR3,IFIH1	7/162
19_Member	KEGG Pathway	hsa05168	Herpes simplex virus 1 infection	-2.81577	-1.099	3.66555e+65	IRF7,POU2F2,EIF2AK2,RNASEL,STAT2,TLR3,ZNF8,IFIH1,ZFP92,ZNF25,ZNF283,ZNF662,ZNF316	13/512
19_Member	WikiPathways	WP4912	SARS coronavirus and innate immunity	-2.48636	-0.856	6773709864135	STAT2,TLR3,IFIH1	45382
19_Member	Reactome Gene Sets	R-HSA-9705671	SARS-CoV-2 activates/modulates innate and adaptive immune responses	-2.11801	-0.608	3.66568e+21	IRF7,STAT2,ISG15,TLR8,IFIH1	5/126
19_Member	GO Biological Processes	GO:0060337	type I interferon-mediated signaling pathway	-2.03007	-0.547	3665677364135	IRF7,STAT2,IFIH1	3/45
19_Member	GO Biological Processes	GO:0071357	cellular response to type I interferon	-2.00384	-0.529	3665677364135	IRF7,STAT2,IFIH1	3/46
20_Summary	WikiPathways	WP3938	miR 222 in exercise induced cardiac growth	-5.45337	-3.15	2.89968e+105	HIPK2,HMBOX1,HIPK1,ZEB1,FRS2,CDC42BPA,TNKS,ROCK2,SMG1,MORC3,CAMK1D,PIKFYVE,CRYBB1,HSF4,CRYBG3,FER,IGF1R,IFIH1,DPY19L4,NUPR1,NF1,C12orf57	22/-
20_Member	WikiPathways	WP3938	miR 222 in exercise induced cardiac growth	-5.45337	-3.15	2899679618204850	HIPK2,HMBOX1,HIPK1	45355
20_Member	GO Biological Processes	GO:0048596	embryonic camera-type eye morphogenesis	-3.9708	-1.955	6.93511e+19	ZEB1,FRS2,HIPK2,HIPK1	45408
20_Member	GO Biological Processes	GO:0018107	peptidyl-threonine phosphorylation	-3.76244	-1.787	8.47687e+22	CDC42BPA,TNKS,ROCK2,HIPK2,HIPK1	5/54
20_Member	GO Biological Processes	GO:0018105	peptidyl-serine phosphorylation	-3.73116	-1.765	8.65895e+39	TNKS,ROCK2,SMG1,MORC3,HIPK2,CAMK1D,PIKFYVE,HIPK1	8/162
20_Member	GO Biological Processes	GO:0018209	peptidyl-serine modification	-3.50381	-1.61	8.65895e+39	TNKS,ROCK2,SMG1,MORC3,HIPK2,CAMK1D,PIKFYVE,HIPK1	8/175
20_Member	GO Biological Processes	GO:0048048	embryonic eye morphogenesis	-3.45605	-1.568	6.93511e+19	ZEB1,FRS2,HIPK2,HIPK1	4/35
20_Member	GO Biological Processes	GO:0018210	peptidyl-threonine modification	-3.4143	-1.544	8.47687e+22	CDC42BPA,TNKS,ROCK2,HIPK2,HIPK1	5/64
20_Member	GO Biological Processes	GO:0031076	embryonic camera-type eye development	-3.36178	-1.503	6.93511e+19	ZEB1,FRS2,HIPK2,HIPK1	4/37
20_Member	GO Biological Processes	GO:0002088	lens development in camera-type eye	-3.17173	-1.141	1.41433e+29	CRYBB1,HSF4,FRS2,HIPK2,CRYBG3,HIPK1	6/82
20_Member	GO Biological Processes	GO:0018193	peptidyl-amino acid modification	-2.6704	-0.991	2.24135e+62	FER,IGF1R,CDC42BPA,TNKS,ROCK2,SMG1,MORC3,HIPK2,CAMK1D,IFIH1,PIKFYVE,HIPK1,DPY19L4	13/532
20_Member	GO Biological Processes	GO:0042771	intrinsic apoptotic signaling pathway in response to DNA damage by p53 class mediator	-2.52749	-0.885	2647128996204850	NUPR1,HIPK2,HIPK1	45381
20_Member	GO Biological Processes	GO:0031128	developmental induction	-2.44669	-0.826	1081828996204850	FRS2,HIPK2,HIPK1	3/32
20_Member	GO Biological Processes	GO:0048593	camera-type eye morphogenesis	-2.14736	-0.472	4.76369e+29	NF1,ZEB1,FRS2,HIPK2,C12orf57,HIPK1	6/131

## Sheet: MLN
GroupID	Category	Term	Description	LogP	Log(q-value)	Genes	Symbols	InTerm_InList
1_Summary	GO Biological Processes	GO:0009615	response to virus	-32.2917	-28.1953	2537,3433,3434,3627,3665,3669,4599,4600,4938,4939,6355,6772,9636,10410,10561,11274,24138,51191,55601,57169,64135,79132,81030,91543,91607,717,3902,6349,9246,54625,608,10673,23495,1365,3959,201633,3001	IFI6,IFIT2,IFIT1,CXCL10,IRF7,ISG20,MX1,MX2,OAS1,OAS2,CCL8,STAT1,ISG15,IFITM3,IFI44,USP18,IFIT5,HERC5,DDX60,ZNFX1,IFIH1,DHX58,ZBP1,RSAD2,SLFN11,C2,LAG3,CCL3L1,UBE2L6,PARP14,TNFRSF17,TNFSF13B,TNFRSF13B,CLDN3,LGALS3BP,TIGIT,GZMA	37/-
1_Member	GO Biological Processes	GO:0009615	response to virus	-32.2917	-28.1953	2537,3433,3434,3627,3665,3669,4599,4600,4938,4939,6355,6772,9636,10410,10561,11274,24138,51191,55601,57169,64135,79132,81030,91543,91607	IFI6,IFIT2,IFIT1,CXCL10,IRF7,ISG20,MX1,MX2,OAS1,OAS2,CCL8,STAT1,ISG15,IFITM3,IFI44,USP18,IFIT5,HERC5,DDX60,ZNFX1,IFIH1,DHX58,ZBP1,RSAD2,SLFN11	25/380
1_Member	GO Biological Processes	GO:0051607	defense response to virus	-32.1005	-28.1953	2537,3433,3434,3627,3665,3669,4599,4600,4938,4939,6772,9636,10410,11274,24138,51191,55601,57169,64135,79132,81030,91543,91607	IFI6,IFIT2,IFIT1,CXCL10,IRF7,ISG20,MX1,MX2,OAS1,OAS2,STAT1,ISG15,IFITM3,USP18,IFIT5,HERC5,DDX60,ZNFX1,IFIH1,DHX58,ZBP1,RSAD2,SLFN11	23/272
1_Member	GO Biological Processes	GO:0140546	defense response to symbiont	-32.0627	-28.1953	2537,3433,3434,3627,3665,3669,4599,4600,4938,4939,6772,9636,10410,11274,24138,51191,55601,57169,64135,79132,81030,91543,91607	IFI6,IFIT2,IFIT1,CXCL10,IRF7,ISG20,MX1,MX2,OAS1,OAS2,STAT1,ISG15,IFITM3,USP18,IFIT5,HERC5,DDX60,ZNFX1,IFIH1,DHX58,ZBP1,RSAD2,SLFN11	23/273
1_Member	GO Biological Processes	GO:0045087	innate immune response	-29.227	-25.4845	717,2537,3433,3434,3627,3665,3669,3902,4599,4600,4938,4939,6349,6355,6772,9246,9636,10410,11274,24138,51191,54625,55601,57169,64135,79132,81030,91543	C2,IFI6,IFIT2,IFIT1,CXCL10,IRF7,ISG20,LAG3,MX1,MX2,OAS1,OAS2,CCL3L1,CCL8,STAT1,UBE2L6,ISG15,IFITM3,USP18,IFIT5,HERC5,PARP14,DDX60,ZNFX1,IFIH1,DHX58,ZBP1,RSAD2	28/773
1_Member	Reactome Gene Sets	R-HSA-909733	Interferon alpha/beta signaling	-26.3779	-22.7323	2537,3433,3434,3665,3669,4599,4600,4938,4939,6772,9636,10410,11274,24138,91543	IFI6,IFIT2,IFIT1,IRF7,ISG20,MX1,MX2,OAS1,OAS2,STAT1,ISG15,IFITM3,USP18,IFIT5,RSAD2	15/77
1_Member	Reactome Gene Sets	R-HSA-913531	Interferon Signaling	-21.2418	-17.6754	2537,3433,3434,3665,3669,4599,4600,4938,4939,6772,9246,9636,10410,11274,24138,51191,91543	IFI6,IFIT2,IFIT1,IRF7,ISG20,MX1,MX2,OAS1,OAS2,STAT1,UBE2L6,ISG15,IFITM3,USP18,IFIT5,HERC5,RSAD2	17/269
1_Member	Reactome Gene Sets	R-HSA-1280215	Cytokine Signaling in Immune system	-20.0337	-16.5343	608,2537,3433,3434,3627,3665,3669,4599,4600,4938,4939,6349,6772,9246,9636,10410,10673,11274,23495,24138,51191,91543	TNFRSF17,IFI6,IFIT2,IFIT1,CXCL10,IRF7,ISG20,MX1,MX2,OAS1,OAS2,CCL3L1,STAT1,UBE2L6,ISG15,IFITM3,TNFSF13B,USP18,TNFRSF13B,IFIT5,HERC5,RSAD2	22/787
1_Member	GO Biological Processes	GO:0045071	negative regulation of viral genome replication	-19.4681	-16.0266	3434,3669,4599,4938,4939,9636,10410,24138,57169,64135,91543	IFIT1,ISG20,MX1,OAS1,OAS2,ISG15,IFITM3,IFIT5,ZNFX1,IFIH1,RSAD2	11/55
1_Member	GO Biological Processes	GO:0048525	negative regulation of viral process	-18.7755	-15.3852	3434,3669,4599,4938,4939,6772,9636,10410,24138,57169,64135,91543	IFIT1,ISG20,MX1,OAS1,OAS2,STAT1,ISG15,IFITM3,IFIT5,ZNFX1,IFIH1,RSAD2	12/93
1_Member	GO Biological Processes	GO:0045069	regulation of viral genome replication	-17.2347	-13.8901	3434,3669,4599,4938,4939,9636,10410,24138,57169,64135,91543	IFIT1,ISG20,MX1,OAS1,OAS2,ISG15,IFITM3,IFIT5,ZNFX1,IFIH1,RSAD2	11/85
1_Member	GO Biological Processes	GO:0050792	regulation of viral process	-15.5903	-12.2871	3434,3669,4599,4938,4939,6772,9636,10410,24138,57169,64135,91543	IFIT1,ISG20,MX1,OAS1,OAS2,STAT1,ISG15,IFITM3,IFIT5,ZNFX1,IFIH1,RSAD2	12/168
1_Member	GO Biological Processes	GO:1903900	regulation of viral life cycle	-14.6619	-11.4313	3434,3669,4599,4938,4939,9636,10410,24138,57169,64135,91543	IFIT1,ISG20,MX1,OAS1,OAS2,ISG15,IFITM3,IFIT5,ZNFX1,IFIH1,RSAD2	11/143
1_Member	GO Biological Processes	GO:0034340	response to type I interferon	-13.1033	-9.93488	3434,3665,4599,4939,6772,9636,10410,64135	IFIT1,IRF7,MX1,OAS2,STAT1,ISG15,IFITM3,IFIH1	8/54
1_Member	Reactome Gene Sets	R-HSA-1169410	Antiviral mechanism by IFN-stimulated genes	-12.7469	-9.60654	3434,4599,4600,4938,4939,6772,9246,9636,11274,51191	IFIT1,MX1,MX2,OAS1,OAS2,STAT1,UBE2L6,ISG15,USP18,HERC5	10/149
1_Member	KEGG Pathway	hsa05160	Hepatitis C	-12.4899	-9.37578	1365,3434,3627,3665,4599,4600,4938,4939,6772,91543	CLDN3,IFIT1,CXCL10,IRF7,MX1,MX2,OAS1,OAS2,STAT1,RSAD2	10/158
1_Member	Reactome Gene Sets	R-HSA-1169408	ISG15 antiviral mechanism	-12.0037	-8.91447	3434,4599,4600,6772,9246,9636,11274,51191	IFIT1,MX1,MX2,STAT1,UBE2L6,ISG15,USP18,HERC5	8/73
1_Member	GO Biological Processes	GO:0019221	cytokine-mediated signaling pathway	-11.3226	-8.25683	608,3627,3665,4599,4938,4939,6349,6355,6772,10410,10673,64135	TNFRSF17,CXCL10,IRF7,MX1,OAS1,OAS2,CCL3L1,CCL8,STAT1,IFITM3,TNFSF13B,IFIH1	12/383
1_Member	WikiPathways	WP5115	Network map of SARS CoV 2 signaling pathway	-11.0927	-8.04922	2537,3434,3627,3959,4599,4939,6355,6772,10410,64135	IFI6,IFIT1,CXCL10,LGALS3BP,MX1,OAS2,CCL8,STAT1,IFITM3,IFIH1	10/218
1_Member	KEGG Pathway	hsa05164	Influenza A	-10.5466	-7.5445	3627,3665,4599,4600,4938,4939,6772,64135,91543	CXCL10,IRF7,MX1,MX2,OAS1,OAS2,STAT1,IFIH1,RSAD2	9/171
1_Member	GO Biological Processes	GO:0032481	positive regulation of type I interferon production	-10.1299	-7.20038	3665,4938,4939,6772,9636,64135,79132	IRF7,OAS1,OAS2,STAT1,ISG15,IFIH1,DHX58	7/73
1_Member	GO Biological Processes	GO:0071357	cellular response to type I interferon	-9.57205	-6.65889	3434,3665,4939,6772,10410,64135	IFIT1,IRF7,OAS2,STAT1,IFITM3,IFIH1	6/46
1_Member	GO Biological Processes	GO:0070106	interleukin-27-mediated signaling pathway	-9.43779	-6.54041	4599,4938,4939,6772	MX1,OAS1,OAS2,STAT1	4/7
1_Member	KEGG Pathway	hsa05171	Coronavirus disease - COVID-19	-9.36657	-6.48444	717,3627,4599,4600,4938,4939,6772,9636,64135	C2,CXCL10,MX1,MX2,OAS1,OAS2,STAT1,ISG15,IFIH1	9/232
1_Member	GO Biological Processes	GO:0071345	cellular response to cytokine stimulus	-9.17467	-6.30726	608,3434,3627,3665,4599,4938,4939,6349,6355,6772,10410,10673,64135	TNFRSF17,IFIT1,CXCL10,IRF7,MX1,OAS1,OAS2,CCL3L1,CCL8,STAT1,IFITM3,TNFSF13B,IFIH1	13/736
1_Member	WikiPathways	WP4868	Type I interferon induction and signaling during SARS CoV 2 infection	-8.53098	-5.6916	3665,4938,4939,6772,64135	IRF7,OAS1,OAS2,STAT1,IFIH1	5/31
1_Member	GO Biological Processes	GO:0032479	regulation of type I interferon production	-8.49669	-5.67068	3665,4938,4939,6772,9636,64135,79132	IRF7,OAS1,OAS2,STAT1,ISG15,IFIH1,DHX58	7/124
1_Member	KEGG Pathway	hsa05162	Measles	-8.17239	-5.39606	3665,4599,4600,4938,4939,6772,64135	IRF7,MX1,MX2,OAS1,OAS2,STAT1,IFIH1	7/138
1_Member	GO Biological Processes	GO:0032728	positive regulation of interferon-beta production	-7.94845	-5.19499	3665,4938,4939,9636,64135	IRF7,OAS1,OAS2,ISG15,IFIH1	5/40
1_Member	GO Biological Processes	GO:0060337	type I interferon-mediated signaling pathway	-7.68275	-4.951	3665,4939,6772,10410,64135	IRF7,OAS2,STAT1,IFITM3,IFIH1	5/45
1_Member	WikiPathways	WP4197	Immune response to tuberculosis	-7.12659	-4.43527	3434,4599,4938,6772	IFIT1,MX1,OAS1,STAT1	4/22
1_Member	GO Biological Processes	GO:0032648	regulation of interferon-beta production	-7.07874	-4.40631	3665,4938,4939,9636,64135	IRF7,OAS1,OAS2,ISG15,IFIH1	5/59
1_Member	GO Biological Processes	GO:0140888	interferon-mediated signaling pathway	-7.04156	-4.38723	3665,4939,6772,10410,64135	IRF7,OAS2,STAT1,IFITM3,IFIH1	5/60
1_Member	WikiPathways	WP4630	Measles virus infection	-6.70364	-4.06668	3665,4599,4938,4939,6772,64135	IRF7,MX1,OAS1,OAS2,STAT1,IFIH1	6/136
1_Member	GO Biological Processes	GO:0001819	positive regulation of cytokine production	-6.47028	-3.85003	3665,4938,4939,6772,9636,64135,79132,91543,201633	IRF7,OAS1,OAS2,STAT1,ISG15,IFIH1,DHX58,RSAD2,TIGIT	9/503
1_Member	WikiPathways	WP4880	Host pathogen interaction of human coronaviruses interferon induction	-6.38543	-3.77329	4938,4939,6772,64135	OAS1,OAS2,STAT1,IFIH1	4/33
1_Member	KEGG Pathway	hsa05169	Epstein-Barr virus infection	-5.69734	-3.13096	3627,3665,4938,4939,6772,9636	CXCL10,IRF7,OAS1,OAS2,STAT1,ISG15	6/202
1_Member	GO Biological Processes	GO:0032069	regulation of nuclease activity	-5.04635	-2.51473	3001,4938,4939	GZMA,OAS1,OAS2	3/22
1_Member	WikiPathways	WP4341	Non genomic actions of 1 25 dihydroxyvitamin D3	-4.93766	-2.42564	4939,6772,9636,91543	OAS2,STAT1,ISG15,RSAD2	4/75
1_Member	Reactome Gene Sets	R-HSA-877300	Interferon gamma signaling	-4.51351	-2.04979	3665,4938,4939,6772	IRF7,OAS1,OAS2,STAT1	4/96
1_Member	GO Biological Processes	GO:0035456	response to interferon-beta	-4.46371	-2.01128	4938,6772,10410	OAS1,STAT1,IFITM3	3/34
1_Member	KEGG Pathway	hsa04621	NOD-like receptor signaling pathway	-3.40465	-1.1393	3665,4938,4939,6772	IRF7,OAS1,OAS2,STAT1	4/186
1_Member	GO Biological Processes	GO:0032760	positive regulation of tumor necrosis factor production	-2.96121	-0.815338	4938,4939,64135	OAS1,OAS2,IFIH1	3/109
1_Member	GO Biological Processes	GO:1903557	positive regulation of tumor necrosis factor superfamily cytokine production	-2.91609	-0.775681	4938,4939,64135	OAS1,OAS2,IFIH1	3/113
1_Member	KEGG Pathway	hsa05168	Herpes simplex virus 1 infection	-2.59472	-0.49323	3665,4938,4939,6772,64135	IRF7,OAS1,OAS2,STAT1,IFIH1	5/512
1_Member	KEGG Pathway	hsa05165	Human papillomavirus infection	-2.48301	-0.414944	4599,4600,6772,9636	MX1,MX2,STAT1,ISG15	4/331
1_Member	GO Biological Processes	GO:0032680	regulation of tumor necrosis factor production	-2.28418	-0.236319	4938,4939,64135	OAS1,OAS2,IFIH1	3/189
1_Member	GO Biological Processes	GO:1903555	regulation of tumor necrosis factor superfamily cytokine production	-2.2528	-0.217902	4938,4939,64135	OAS1,OAS2,IFIH1	3/194
2_Summary	GO Biological Processes	GO:0140374	antiviral innate immune response	-15.5184	-12.253	3433,3434,3627,4599,4938,11274,64135,79132,81030,3665,3902,6772,9636,51191,54625,55601,57169,91543,259307,26471,9246,717,10673,6349,317772,151176	IFIT2,IFIT1,CXCL10,MX1,OAS1,USP18,IFIH1,DHX58,ZBP1,IRF7,LAG3,STAT1,ISG15,HERC5,PARP14,DDX60,ZNFX1,RSAD2,IL4I1,NUPR1,UBE2L6,C2,TNFSF13B,CCL3L1,H2AC21,ERFE	26/-
2_Member	GO Biological Processes	GO:0140374	antiviral innate immune response	-15.5184	-12.253	3433,3434,3627,4599,4938,11274,64135,79132,81030	IFIT2,IFIT1,CXCL10,MX1,OAS1,USP18,IFIH1,DHX58,ZBP1	9/50
2_Member	GO Biological Processes	GO:0002831	regulation of response to biotic stimulus	-13.7222	-10.5238	3665,3902,4938,6772,9636,11274,51191,54625,55601,57169,64135,79132,81030,91543,259307	IRF7,LAG3,OAS1,STAT1,ISG15,USP18,HERC5,PARP14,DDX60,ZNFX1,IFIH1,DHX58,ZBP1,RSAD2,IL4I1	15/513
2_Member	GO Biological Processes	GO:0045088	regulation of innate immune response	-10.7621	-7.73979	3665,3902,4938,9636,11274,54625,55601,57169,64135,79132,81030,91543	IRF7,LAG3,OAS1,ISG15,USP18,PARP14,DDX60,ZNFX1,IFIH1,DHX58,ZBP1,RSAD2	12/428
2_Member	WikiPathways	WP5039	SARS CoV 2 innate immunity evasion and cell specific immune response	-10.4462	-7.4819	3433,3627,3665,3902,4599,6772,79132	IFIT2,CXCL10,IRF7,LAG3,MX1,STAT1,DHX58	7/66
2_Member	GO Biological Processes	GO:0045089	positive regulation of innate immune response	-8.68986	-5.83669	3665,3902,4938,55601,57169,64135,79132,81030,91543	IRF7,LAG3,OAS1,DDX60,ZNFX1,IFIH1,DHX58,ZBP1,RSAD2	9/277
2_Member	GO Biological Processes	GO:0031349	positive regulation of defense response	-8.34237	-5.5372	3665,3902,4938,26471,55601,57169,64135,79132,81030,91543	IRF7,LAG3,OAS1,NUPR1,DDX60,ZNFX1,IFIH1,DHX58,ZBP1,RSAD2	10/418
2_Member	GO Biological Processes	GO:0002833	positive regulation of response to biotic stimulus	-8.33766	-5.5372	3665,3902,4938,55601,57169,64135,79132,81030,91543	IRF7,LAG3,OAS1,DDX60,ZNFX1,IFIH1,DHX58,ZBP1,RSAD2	9/304
2_Member	GO Biological Processes	GO:0032103	positive regulation of response to external stimulus	-8.28487	-5.49665	3627,3665,3902,4938,26471,55601,57169,64135,79132,81030,91543	CXCL10,IRF7,LAG3,OAS1,NUPR1,DDX60,ZNFX1,IFIH1,DHX58,ZBP1,RSAD2	11/557
2_Member	Reactome Gene Sets	R-HSA-168928	DDX58/IFIH1-mediated induction of interferon-alpha/beta	-8.02151	-5.25677	3665,9246,9636,51191,64135,79132	IRF7,UBE2L6,ISG15,HERC5,IFIH1,DHX58	6/82
2_Member	GO Biological Processes	GO:0050778	positive regulation of immune response	-7.61039	-4.88911	717,3665,3902,4938,10673,55601,57169,64135,79132,81030,91543	C2,IRF7,LAG3,OAS1,TNFSF13B,DDX60,ZNFX1,IFIH1,DHX58,ZBP1,RSAD2	11/648
2_Member	WikiPathways	WP3865	Novel intracellular components of RIG I like receptor pathway	-7.04156	-4.38723	3627,3665,9636,64135,79132	CXCL10,IRF7,ISG15,IFIH1,DHX58	5/60
2_Member	KEGG Pathway	hsa04622	RIG-I-like receptor signaling pathway	-6.67097	-4.04244	3627,3665,9636,64135,79132	CXCL10,IRF7,ISG15,IFIH1,DHX58	5/71
2_Member	GO Biological Processes	GO:0002218	activation of innate immune response	-6.24022	-3.65156	3665,4938,57169,64135,79132,81030	IRF7,OAS1,ZNFX1,IFIH1,DHX58,ZBP1	6/163
2_Member	GO Biological Processes	GO:0002253	activation of immune response	-5.19916	-2.63996	717,3665,4938,57169,64135,79132,81030	C2,IRF7,OAS1,ZNFX1,IFIH1,DHX58,ZBP1	7/380
2_Member	GO Biological Processes	GO:0002753	cytoplasmic pattern recognition receptor signaling pathway	-5.18583	-2.63369	3665,4938,64135,79132	IRF7,OAS1,IFIH1,DHX58	4/65
2_Member	GO Biological Processes	GO:0060760	positive regulation of response to cytokine stimulus	-5.13313	-2.58794	3665,54625,64135,81030	IRF7,PARP14,IFIH1,ZBP1	4/67
2_Member	WikiPathways	WP4655	Cytosolic DNA sensing pathway	-4.96087	-2.43588	3627,3665,9636,81030	CXCL10,IRF7,ISG15,ZBP1	4/74
2_Member	GO Biological Processes	GO:0032727	positive regulation of interferon-alpha production	-4.9288	-2.42312	3665,6772,64135	IRF7,STAT1,IFIH1	3/24
2_Member	GO Biological Processes	GO:0032647	regulation of interferon-alpha production	-4.6299	-2.1546	3665,6772,64135	IRF7,STAT1,IFIH1	3/30
2_Member	KEGG Pathway	hsa04620	Toll-like receptor signaling pathway	-4.31295	-1.87151	3627,3665,6349,6772	CXCL10,IRF7,CCL3L1,STAT1	4/108
2_Member	GO Biological Processes	GO:0002221	pattern recognition receptor signaling pathway	-4.17736	-1.74131	3665,4938,64135,79132	IRF7,OAS1,IFIH1,DHX58	4/117
2_Member	Reactome Gene Sets	R-HSA-9705671	SARS-CoV-2 activates/modulates innate and adaptive immune responses	-4.05235	-1.64232	3665,6772,9636,64135	IRF7,STAT1,ISG15,IFIH1	4/126
2_Member	Reactome Gene Sets	R-HSA-9679506	SARS-CoV Infections	-3.94098	-1.56958	3665,6772,9636,54625,64135,81030	IRF7,STAT1,ISG15,PARP14,IFIH1,ZBP1	6/414
2_Member	GO Biological Processes	GO:0002758	innate immune response-activating signaling pathway	-3.89962	-1.53346	3665,4938,64135,79132	IRF7,OAS1,IFIH1,DHX58	4/138
2_Member	GO Biological Processes	GO:0001961	positive regulation of cytokine-mediated signaling pathway	-3.72121	-1.37668	3665,54625,81030	IRF7,PARP14,ZBP1	3/60
2_Member	Reactome Gene Sets	R-HSA-9694516	SARS-CoV-2 Infection	-3.6397	-1.3269	3665,6772,9636,54625,64135	IRF7,STAT1,ISG15,PARP14,IFIH1	5/299
2_Member	KEGG Pathway	hsa04623	Cytosolic DNA-sensing pathway	-3.43455	-1.1582	3627,3665,81030	CXCL10,IRF7,ZBP1	3/75
2_Member	GO Biological Processes	GO:0030522	intracellular receptor signaling pathway	-3.40465	-1.1393	3665,4938,64135,79132	IRF7,OAS1,IFIH1,DHX58	4/186
2_Member	Reactome Gene Sets	R-HSA-9824446	Viral Infection Pathways	-3.29057	-1.05278	3665,6772,9636,54625,64135,81030,317772	IRF7,STAT1,ISG15,PARP14,IFIH1,ZBP1,H2AC21	7/767
2_Member	Reactome Gene Sets	R-HSA-9705683	SARS-CoV-2-host interactions	-3.26161	-1.03295	3665,6772,9636,64135	IRF7,STAT1,ISG15,IFIH1	4/203
2_Member	GO Biological Processes	GO:0045637	regulation of myeloid cell differentiation	-3.14577	-0.95046	3665,6772,9636,151176	IRF7,STAT1,ISG15,ERFE	4/218
2_Member	WikiPathways	WP75	Toll like receptor signaling pathway	-3.03229	-0.866733	3627,3665,6772	CXCL10,IRF7,STAT1	3/103
2_Member	GO Biological Processes	GO:0002757	immune response-activating signaling pathway	-2.565	-0.470887	3665,4938,64135,79132	IRF7,OAS1,IFIH1,DHX58	4/314
2_Member	WikiPathways	WP4666	Hepatitis B infection	-2.55695	-0.467693	3665,6772,64135	IRF7,STAT1,IFIH1	3/151
2_Member	KEGG Pathway	hsa05161	Hepatitis B	-2.47096	-0.40518	3665,6772,64135	IRF7,STAT1,IFIH1	3/162
2_Member	GO Biological Processes	GO:0002764	immune response-regulating signaling pathway	-2.41008	-0.348854	3665,4938,64135,79132	IRF7,OAS1,IFIH1,DHX58	4/347
3_Summary	GO Biological Processes	GO:0009617	response to bacterium	-10.5152	-7.53239	717,1365,3001,3627,4938,4939,9636,10561,10578,11274,55008,57169,79132,129607,4057,5473,64332	C2,CLDN3,GZMA,CXCL10,OAS1,OAS2,ISG15,IFI44,GNLY,USP18,HERC6,ZNFX1,DHX58,CMPK2,LTF,PPBP,NFKBIZ	17/-
3_Member	GO Biological Processes	GO:0009617	response to bacterium	-10.5152	-7.53239	717,1365,3001,3627,4938,4939,9636,10561,10578,11274,55008,57169,79132,129607	C2,CLDN3,GZMA,CXCL10,OAS1,OAS2,ISG15,IFI44,GNLY,USP18,HERC6,ZNFX1,DHX58,CMPK2	14/709
3_Member	GO Biological Processes	GO:0042742	defense response to bacterium	-3.96014	-1.41495	4057,4938,4939,5473,9636,10578,57169,64332	LTF,OAS1,OAS2,PPBP,ISG15,GNLY,ZNFX1,NFKBIZ	8/311
4_Summary	WikiPathways	WP619	Type II interferon signaling	-10.1717	-7.22514	2537,3433,3627,4938,6772,9636,64135	IFI6,IFIT2,CXCL10,OAS1,STAT1,ISG15,IFIH1	7/-
4_Member	WikiPathways	WP619	Type II interferon signaling	-10.1717	-7.22514	2537,3433,3627,4938,6772,9636	IFI6,IFIT2,CXCL10,OAS1,STAT1,ISG15	6/37
4_Member	GO Biological Processes	GO:0098586	cellular response to virus	-4.66243	-2.17523	2537,3627,4938,64135	IFI6,CXCL10,OAS1,IFIH1	4/88
5_Summary	GO Biological Processes	GO:0060338	regulation of type I interferon-mediated signaling pathway	-7.73329	-4.99082	3665,4938,9636,11274,81030,3902,23495,54625,79132,151176,201633,259307,64135,1365	IRF7,OAS1,ISG15,USP18,ZBP1,LAG3,TNFRSF13B,PARP14,DHX58,ERFE,TIGIT,IL4I1,IFIH1,CLDN3	14/-
5_Member	GO Biological Processes	GO:0060338	regulation of type I interferon-mediated signaling pathway	-7.73329	-4.99082	3665,4938,9636,11274,81030	IRF7,OAS1,ISG15,USP18,ZBP1	5/44
5_Member	GO Biological Processes	GO:0002683	negative regulation of immune system process	-7.44652	-4.73546	3902,4938,9636,11274,23495,54625,79132,151176,201633,259307	LAG3,OAS1,ISG15,USP18,TNFRSF13B,PARP14,DHX58,ERFE,TIGIT,IL4I1	10/520
5_Member	GO Biological Processes	GO:0060759	regulation of response to cytokine stimulus	-7.26103	-4.55995	3665,4938,9636,11274,54625,64135,81030	IRF7,OAS1,ISG15,USP18,PARP14,IFIH1,ZBP1	7/187
5_Member	GO Biological Processes	GO:0002832	negative regulation of response to biotic stimulus	-7.09209	-4.41032	4938,9636,11274,54625,79132,259307	OAS1,ISG15,USP18,PARP14,DHX58,IL4I1	6/117
5_Member	GO Biological Processes	GO:0045824	negative regulation of innate immune response	-6.25281	-3.65647	4938,9636,11274,54625,79132	OAS1,ISG15,USP18,PARP14,DHX58	5/86
5_Member	GO Biological Processes	GO:0001959	regulation of cytokine-mediated signaling pathway	-6.05969	-3.47859	3665,4938,9636,11274,54625,81030	IRF7,OAS1,ISG15,USP18,PARP14,ZBP1	6/175
5_Member	GO Biological Processes	GO:0050777	negative regulation of immune response	-5.8121	-3.23842	4938,9636,11274,54625,79132,259307	OAS1,ISG15,USP18,PARP14,DHX58,IL4I1	6/193
5_Member	GO Biological Processes	GO:0060339	negative regulation of type I interferon-mediated signaling pathway	-5.04635	-2.51473	4938,9636,11274	OAS1,ISG15,USP18	3/22
5_Member	GO Biological Processes	GO:0001960	negative regulation of cytokine-mediated signaling pathway	-4.56777	-2.0983	4938,9636,11274,54625	OAS1,ISG15,USP18,PARP14	4/93
5_Member	GO Biological Processes	GO:0060761	negative regulation of response to cytokine stimulus	-4.47831	-2.02027	4938,9636,11274,54625	OAS1,ISG15,USP18,PARP14	4/98
5_Member	GO Biological Processes	GO:0032102	negative regulation of response to external stimulus	-3.74455	-1.39566	1365,4938,9636,11274,54625,79132	CLDN3,OAS1,ISG15,USP18,PARP14,DHX58	6/450
5_Member	GO Biological Processes	GO:0031348	negative regulation of defense response	-3.70801	-1.37631	4938,9636,11274,54625,79132	OAS1,ISG15,USP18,PARP14,DHX58	5/289
6_Summary	GO Biological Processes	GO:0032020	ISG15-protein conjugation	-6.92372	-4.27816	9246,9636,51191,64135,6772,991,3001,11065,55008,8473,56271,3902,4194,10107,26261,54876	UBE2L6,ISG15,HERC5,IFIH1,STAT1,CDC20,GZMA,UBE2C,HERC6,OGT,BEX4,LAG3,MDM4,TRIM10,FBXO24,DCAF16	16/-
6_Member	GO Biological Processes	GO:0032020	ISG15-protein conjugation	-6.92372	-4.27816	9246,9636,51191	UBE2L6,ISG15,HERC5	3/6
6_Member	Reactome Gene Sets	R-HSA-936440	Negative regulators of DDX58/IFIH1 signaling	-6.27956	-3.67539	9246,9636,51191,64135	UBE2L6,ISG15,HERC5,IFIH1	4/35
6_Member	Reactome Gene Sets	R-HSA-9833482	PKR-mediated signaling	-4.93766	-2.42564	6772,9246,9636,51191	STAT1,UBE2L6,ISG15,HERC5	4/75
6_Member	GO Biological Processes	GO:0051603	proteolysis involved in protein catabolic process	-3.94634	-1.5703	991,3001,9246,9636,11065,51191,55008	CDC20,GZMA,UBE2L6,ISG15,UBE2C,HERC5,HERC6	7/598
6_Member	Reactome Gene Sets	R-HSA-983168	Antigen processing: Ubiquitination & Proteasome degradation	-3.57387	-1.27073	991,9246,11065,51191,55008	CDC20,UBE2L6,UBE2C,HERC5,HERC6	5/309
6_Member	GO Biological Processes	GO:0030163	protein catabolic process	-3.49112	-1.20361	991,3001,9246,9636,11065,51191,55008	CDC20,GZMA,UBE2L6,ISG15,UBE2C,HERC5,HERC6	7/710
6_Member	GO Biological Processes	GO:0032446	protein modification by small protein conjugation	-3.48744	-1.20361	991,9246,9636,11065,51191,55008,64135	CDC20,UBE2L6,ISG15,UBE2C,HERC5,HERC6,IFIH1	7/711
6_Member	GO Biological Processes	GO:0019941	modification-dependent protein catabolic process	-3.32229	-1.07467	991,9246,9636,11065,51191,55008	CDC20,UBE2L6,ISG15,UBE2C,HERC5,HERC6	6/540
6_Member	GO Biological Processes	GO:0043632	modification-dependent macromolecule catabolic process	-3.27625	-1.04231	991,9246,9636,11065,51191,55008	CDC20,UBE2L6,ISG15,UBE2C,HERC5,HERC6	6/551
6_Member	Reactome Gene Sets	R-HSA-983169	Class I MHC mediated antigen processing & presentation	-3.16004	-0.961641	991,9246,11065,51191,55008	CDC20,UBE2L6,UBE2C,HERC5,HERC6	5/381
6_Member	KEGG Pathway	hsa04120	Ubiquitin mediated proteolysis	-2.63248	-0.526	991,9246,11065	CDC20,UBE2L6,UBE2C	3/142
6_Member	GO Biological Processes	GO:0031396	regulation of protein ubiquitination	-2.62121	-0.378455	991,8473,9636,11065,56271	CDC20,OGT,ISG15,UBE2C,BEX4	5/198
6_Member	Reactome Gene Sets	R-HSA-1280218	Adaptive Immune System	-2.54069	-0.456232	991,3902,9246,11065,51191,55008	CDC20,LAG3,UBE2L6,UBE2C,HERC5,HERC6	6/768
6_Member	GO Biological Processes	GO:0016567	protein ubiquitination	-2.53344	-0.322451	991,4194,9246,10107,11065,26261,51191,54876,55008	CDC20,MDM4,UBE2L6,TRIM10,UBE2C,FBXO24,HERC5,DCAF16,HERC6	9/633
6_Member	GO Biological Processes	GO:0006511	ubiquitin-dependent protein catabolic process	-2.53029	-0.450576	991,9246,11065,51191,55008	CDC20,UBE2L6,UBE2C,HERC5,HERC6	5/530
7_Summary	GO Biological Processes	GO:1903706	regulation of hemopoiesis	-5.30999	-2.62822	3665,3902,4057,6772,7480,9636,10385,64332,114803,151176,259307,10673,201633	IRF7,LAG3,LTF,STAT1,WNT10B,ISG15,BTN2A2,NFKBIZ,MYSM1,ERFE,IL4I1,TNFSF13B,TIGIT	13/-
7_Member	GO Biological Processes	GO:1903706	regulation of hemopoiesis	-5.30999	-2.62822	3665,3902,4057,6772,7480,9636,10385,64332,114803,151176,259307	IRF7,LAG3,LTF,STAT1,WNT10B,ISG15,BTN2A2,NFKBIZ,MYSM1,ERFE,IL4I1	11/422
7_Member	GO Biological Processes	GO:1902105	regulation of leukocyte differentiation	-3.81993	-1.30148	3665,3902,4057,7480,10385,64332,151176,259307	IRF7,LAG3,LTF,WNT10B,BTN2A2,NFKBIZ,ERFE,IL4I1	8/326
7_Member	GO Biological Processes	GO:0050863	regulation of T cell activation	-2.68214	-0.420545	3902,7480,10385,10673,64332,201633,259307	LAG3,WNT10B,BTN2A2,TNFSF13B,NFKBIZ,TIGIT,IL4I1	7/380
7_Member	GO Biological Processes	GO:1903037	regulation of leukocyte cell-cell adhesion	-2.68214	-0.420545	3902,7480,10385,10673,64332,201633,259307	LAG3,WNT10B,BTN2A2,TNFSF13B,NFKBIZ,TIGIT,IL4I1	7/380
7_Member	GO Biological Processes	GO:0045582	positive regulation of T cell differentiation	-2.65362	-0.405999	7480,10385,64332,259307	WNT10B,BTN2A2,NFKBIZ,IL4I1	4/117
7_Member	GO Biological Processes	GO:0045621	positive regulation of lymphocyte differentiation	-2.47654	-0.289809	7480,10385,64332,259307	WNT10B,BTN2A2,NFKBIZ,IL4I1	4/131
8_Summary	KEGG Pathway	hsa04060	Cytokine-cytokine receptor interaction	-4.74082	-2.24139	608,3627,6349,6355,10673,23495,6772	TNFRSF17,CXCL10,CCL3L1,CCL8,TNFSF13B,TNFRSF13B,STAT1	7/-
8_Member	KEGG Pathway	hsa04060	Cytokine-cytokine receptor interaction	-4.74082	-2.24139	608,3627,6349,6355,10673,23495	TNFRSF17,CXCL10,CCL3L1,CCL8,TNFSF13B,TNFRSF13B	6/297
8_Member	Reactome Gene Sets	R-HSA-5669034	TNFs bind their physiological receptors	-4.67509	-2.18182	608,10673,23495	TNFRSF17,TNFSF13B,TNFRSF13B	3/29
8_Member	GO Biological Processes	GO:0071356	cellular response to tumor necrosis factor	-4.64463	-2.16342	608,6349,6355,6772,10673	TNFRSF17,CCL3L1,CCL8,STAT1,TNFSF13B	5/183
8_Member	GO Biological Processes	GO:0034612	response to tumor necrosis factor	-4.36897	-1.92206	608,6349,6355,6772,10673	TNFRSF17,CCL3L1,CCL8,STAT1,TNFSF13B	5/209
8_Member	KEGG Pathway	hsa04672	Intestinal immune network for IgA production	-3.98385	-1.59357	608,10673,23495	TNFRSF17,TNFSF13B,TNFRSF13B	3/49
8_Member	GO Biological Processes	GO:0033209	tumor necrosis factor-mediated signaling pathway	-3.78751	-1.43421	608,6772,10673	TNFRSF17,STAT1,TNFSF13B	3/57
8_Member	GO Biological Processes	GO:0002260	lymphocyte homeostasis	-3.54132	-1.24601	608,10673,23495	TNFRSF17,TNFSF13B,TNFRSF13B	3/69
8_Member	GO Biological Processes	GO:0001776	leukocyte homeostasis	-3.13418	-0.948008	608,10673,23495	TNFRSF17,TNFSF13B,TNFRSF13B	3/95
8_Member	Reactome Gene Sets	R-HSA-5668541	TNFR2 non-canonical NF-kB pathway	-3.04456	-0.876118	608,10673,23495	TNFRSF17,TNFSF13B,TNFRSF13B	3/102
9_Summary	WikiPathways	WP5095	Overview of proinflammatory and profibrotic mediators	-4.48817	-1.89183	3627,5473,6349,6355,10673,27190,6772,10410,91607,151306	CXCL10,PPBP,CCL3L1,CCL8,TNFSF13B,IL17B,STAT1,IFITM3,SLFN11,GPBAR1	10/-
9_Member	WikiPathways	WP5095	Overview of proinflammatory and profibrotic mediators	-4.48817	-1.89183	3627,5473,6349,6355,10673,27190	CXCL10,PPBP,CCL3L1,CCL8,TNFSF13B,IL17B	6/129
9_Member	GO Biological Processes	GO:0034341	response to type II interferon	-4.01277	-1.61272	6349,6355,6772,10410	CCL3L1,CCL8,STAT1,IFITM3	4/129
9_Member	GO Biological Processes	GO:0048247	lymphocyte chemotaxis	-3.95755	-1.57681	3627,6349,6355	CXCL10,CCL3L1,CCL8	3/50
9_Member	GO Biological Processes	GO:0072676	lymphocyte migration	-3.36822	-1.10648	3627,6349,6355	CXCL10,CCL3L1,CCL8	3/79
9_Member	KEGG Pathway	hsa04062	Chemokine signaling pathway	-3.35261	-1.09799	3627,6349,6355,6772	CXCL10,CCL3L1,CCL8,STAT1	4/192
9_Member	GO Biological Processes	GO:0030593	neutrophil chemotaxis	-3.33637	-1.08526	3627,6349,6355	CXCL10,CCL3L1,CCL8	3/81
9_Member	GO Biological Processes	GO:0070098	chemokine-mediated signaling pathway	-3.2901	-1.05278	3627,6349,6355	CXCL10,CCL3L1,CCL8	3/84
9_Member	GO Biological Processes	GO:0071621	granulocyte chemotaxis	-3.26021	-1.03295	3627,6349,6355	CXCL10,CCL3L1,CCL8	3/86
9_Member	GO Biological Processes	GO:1990266	neutrophil migration	-3.17474	-0.970086	3627,6349,6355	CXCL10,CCL3L1,CCL8	3/92
9_Member	GO Biological Processes	GO:1990868	response to chemokine	-3.17474	-0.970086	3627,6349,6355	CXCL10,CCL3L1,CCL8	3/92
9_Member	GO Biological Processes	GO:1990869	cellular response to chemokine	-3.17474	-0.970086	3627,6349,6355	CXCL10,CCL3L1,CCL8	3/92
9_Member	GO Biological Processes	GO:0097530	granulocyte migration	-3.06948	-0.895215	3627,6349,6355	CXCL10,CCL3L1,CCL8	3/100
9_Member	KEGG Pathway	hsa04061	Viral protein interaction with cytokine and cytokine receptor	-3.06948	-0.895215	3627,6349,6355	CXCL10,CCL3L1,CCL8	3/100
9_Member	WikiPathways	WP5287	17q12 copy number variation syndrome	-3.05695	-0.885611	6349,6355,91607	CCL3L1,CCL8,SLFN11	3/101
9_Member	GO Biological Processes	GO:0071346	cellular response to type II interferon	-2.98443	-0.832598	6349,6355,6772	CCL3L1,CCL8,STAT1	3/107
9_Member	GO Biological Processes	GO:0071674	mononuclear cell migration	-2.90508	-0.767371	3627,6349,6355	CXCL10,CCL3L1,CCL8	3/114
9_Member	GO Biological Processes	GO:0097529	myeloid leukocyte migration	-2.65881	-0.547275	3627,6349,6355	CXCL10,CCL3L1,CCL8	3/139
9_Member	GO Biological Processes	GO:0030595	leukocyte chemotaxis	-2.58158	-0.485022	3627,6349,6355	CXCL10,CCL3L1,CCL8	3/148
9_Member	GO Biological Processes	GO:0060326	cell chemotaxis	-2.13005	-0.119974	3627,6349,6355	CXCL10,CCL3L1,CCL8	3/215
9_Member	GO Biological Processes	GO:0070374	positive regulation of ERK1 and ERK2 cascade	-2.12454	-0.119374	6349,6355,151306	CCL3L1,CCL8,GPBAR1	3/216
10_Summary	GO Biological Processes	GO:0051336	regulation of hydrolase activity	-4.15771	-1.72699	1365,2537,3001,4938,4939,5269,6349,6355,3433,3434,55355,26471	CLDN3,IFI6,GZMA,OAS1,OAS2,SERPINB6,CCL3L1,CCL8,IFIT2,IFIT1,HJURP,NUPR1	12/-
10_Member	GO Biological Processes	GO:0051336	regulation of hydrolase activity	-4.15771	-1.72699	1365,2537,3001,4938,4939,5269,6349,6355	CLDN3,IFI6,GZMA,OAS1,OAS2,SERPINB6,CCL3L1,CCL8	8/753
10_Member	GO Biological Processes	GO:0051098	regulation of binding	-2.94457	-0.801439	3001,3433,3434,55355	GZMA,IFIT2,IFIT1,HJURP	4/247
10_Member	GO Biological Processes	GO:0051100	negative regulation of binding	-2.89416	-0.759147	3001,3433,3434	GZMA,IFIT2,IFIT1	3/115
10_Member	GO Biological Processes	GO:0044092	negative regulation of molecular function	-2.55752	-0.467693	2537,3001,3433,3434,5269,26471	IFI6,GZMA,IFIT2,IFIT1,SERPINB6,NUPR1	6/762
10_Member	GO Biological Processes	GO:0051346	negative regulation of hydrolase activity	-2.16944	-0.152041	2537,3001,5269	IFI6,GZMA,SERPINB6	3/208
11_Summary	GO Biological Processes	GO:0006779	porphyrin-containing compound biosynthetic process	-4.13136	-1.71111	212,5498,55316	ALAS2,PPOX,RSAD1	3/-
11_Member	GO Biological Processes	GO:0006779	porphyrin-containing compound biosynthetic process	-4.13136	-1.71111	212,5498,55316	ALAS2,PPOX,RSAD1	3/29
11_Member	GO Biological Processes	GO:0033014	tetrapyrrole biosynthetic process	-4.13136	-1.71111	212,5498,55316	ALAS2,PPOX,RSAD1	3/29
11_Member	GO Biological Processes	GO:0006778	porphyrin-containing compound metabolic process	-3.50004	-1.20858	212,5498,55316	ALAS2,PPOX,RSAD1	3/47
11_Member	GO Biological Processes	GO:0033013	tetrapyrrole metabolic process	-3.2981	-1.05394	212,5498,55316	ALAS2,PPOX,RSAD1	3/55
12_Summary	GO Biological Processes	GO:0002697	regulation of immune effector process	-4.12603	-1.71092	3902,51237,55601,79132,91543,259307,3665,4057	LAG3,MZB1,DDX60,DHX58,RSAD2,IL4I1,IRF7,LTF	8/-
12_Member	GO Biological Processes	GO:0002697	regulation of immune effector process	-4.12603	-1.71092	3902,51237,55601,79132,91543,259307	LAG3,MZB1,DDX60,DHX58,RSAD2,IL4I1	6/383
12_Member	GO Biological Processes	GO:0002699	positive regulation of immune effector process	-3.96116	-1.57681	3902,51237,55601,79132,91543	LAG3,MZB1,DDX60,DHX58,RSAD2	5/255
12_Member	GO Biological Processes	GO:0062207	regulation of pattern recognition receptor signaling pathway	-3.67396	-1.34647	3665,55601,79132,91543	IRF7,DDX60,DHX58,RSAD2	4/158
12_Member	GO Biological Processes	GO:0062208	positive regulation of pattern recognition receptor signaling pathway	-3.63812	-1.14485	4057,55601,79132,91543	LTF,DDX60,DHX58,RSAD2	4/64
12_Member	GO Biological Processes	GO:0039531	regulation of cytoplasmic pattern recognition receptor signaling pathway	-3.02014	-0.857455	55601,79132,91543	DDX60,DHX58,RSAD2	3/104
13_Summary	GO Biological Processes	GO:0007584	response to nutrient	-4.05942	-1.50087	360,717,3627,6772,8473,64332,10578,6554,168620,4057,5473	AQP3,C2,CXCL10,STAT1,OGT,NFKBIZ,GNLY,SLC10A1,BHLHA15,LTF,PPBP	11/-
13_Member	GO Biological Processes	GO:0007584	response to nutrient	-4.05942	-1.50087	360,717,3627,6772,8473,64332	AQP3,C2,CXCL10,STAT1,OGT,NFKBIZ	6/154
13_Member	WikiPathways	WP2328	Allograft rejection	-3.20256	-0.985134	717,6772,10578	C2,STAT1,GNLY	3/90
13_Member	GO Biological Processes	GO:0031667	response to nutrient levels	-2.74495	-0.468611	360,717,3627,6554,6772,8473,64332,168620	AQP3,C2,CXCL10,SLC10A1,STAT1,OGT,NFKBIZ,BHLHA15	8/476
13_Member	GO Biological Processes	GO:0009991	response to extracellular stimulus	-2.6205	-0.516518	360,717,3627,6772,168620	AQP3,C2,CXCL10,STAT1,BHLHA15	5/505
13_Member	GO Biological Processes	GO:0006959	humoral immune response	-2.33602	-0.176183	717,3627,4057,5473,10578	C2,CXCL10,LTF,PPBP,GNLY	5/231
14_Summary	GO Biological Processes	GO:0050864	regulation of B cell activation	-3.98692	-1.59357	10673,23495,51237,259307,6355,3902,201633,3665,91543,4938,79132	TNFSF13B,TNFRSF13B,MZB1,IL4I1,CCL8,LAG3,TIGIT,IRF7,RSAD2,OAS1,DHX58	11/-
14_Member	GO Biological Processes	GO:0050864	regulation of B cell activation	-3.98692	-1.59357	10673,23495,51237,259307	TNFSF13B,TNFRSF13B,MZB1,IL4I1	4/131
14_Member	GO Biological Processes	GO:0070663	regulation of leukocyte proliferation	-3.86783	-1.51007	6355,10673,23495,51237,259307	CCL8,TNFSF13B,TNFRSF13B,MZB1,IL4I1	5/267
14_Member	GO Biological Processes	GO:0030888	regulation of B cell proliferation	-3.638	-1.3269	10673,23495,51237	TNFSF13B,TNFRSF13B,MZB1	3/64
14_Member	GO Biological Processes	GO:0051250	negative regulation of lymphocyte activation	-3.5921	-1.285	3902,23495,201633,259307	LAG3,TNFRSF13B,TIGIT,IL4I1	4/166
14_Member	GO Biological Processes	GO:0051249	regulation of lymphocyte activation	-3.47626	-1.19619	3902,10673,23495,51237,201633,259307	LAG3,TNFSF13B,TNFRSF13B,MZB1,TIGIT,IL4I1	6/505
14_Member	GO Biological Processes	GO:0002695	negative regulation of leukocyte activation	-3.35261	-1.09799	3902,23495,201633,259307	LAG3,TNFRSF13B,TIGIT,IL4I1	4/192
14_Member	GO Biological Processes	GO:0002819	regulation of adaptive immune response	-3.23772	-1.01376	3665,10673,91543,259307	IRF7,TNFSF13B,RSAD2,IL4I1	4/206
14_Member	GO Biological Processes	GO:0002694	regulation of leukocyte activation	-3.1952	-0.981002	3902,10673,23495,51237,201633,259307	LAG3,TNFSF13B,TNFRSF13B,MZB1,TIGIT,IL4I1	6/571
14_Member	GO Biological Processes	GO:0050866	negative regulation of cell activation	-3.16823	-0.966718	3902,23495,201633,259307	LAG3,TNFRSF13B,TIGIT,IL4I1	4/215
14_Member	GO Biological Processes	GO:0070664	negative regulation of leukocyte proliferation	-3.09494	-0.91178	6355,23495,259307	CCL8,TNFRSF13B,IL4I1	3/98
14_Member	GO Biological Processes	GO:0050670	regulation of lymphocyte proliferation	-3.01089	-0.851055	10673,23495,51237,259307	TNFSF13B,TNFRSF13B,MZB1,IL4I1	4/237
14_Member	GO Biological Processes	GO:0032944	regulation of mononuclear cell proliferation	-2.984	-0.832598	10673,23495,51237,259307	TNFSF13B,TNFRSF13B,MZB1,IL4I1	4/241
14_Member	GO Biological Processes	GO:0050865	regulation of cell activation	-2.98118	-0.832554	3902,10673,23495,51237,201633,259307	LAG3,TNFSF13B,TNFRSF13B,MZB1,TIGIT,IL4I1	6/628
14_Member	GO Biological Processes	GO:0050868	negative regulation of T cell activation	-2.75116	-0.626742	3902,201633,259307	LAG3,TIGIT,IL4I1	3/129
14_Member	GO Biological Processes	GO:1903038	negative regulation of leukocyte cell-cell adhesion	-2.58158	-0.485022	3902,201633,259307	LAG3,TIGIT,IL4I1	3/148
14_Member	GO Biological Processes	GO:0002706	regulation of lymphocyte mediated immunity	-2.29699	-0.246135	3902,91543,259307	LAG3,RSAD2,IL4I1	3/187
14_Member	GO Biological Processes	GO:0002822	regulation of adaptive immune response based on somatic recombination of immune receptors built from immunoglobulin superfamily domains	-2.27152	-0.231887	10673,91543,259307	TNFSF13B,RSAD2,IL4I1	3/191
14_Member	GO Biological Processes	GO:0001818	negative regulation of cytokine production	-2.26309	-0.226055	3902,4938,79132,201633	LAG3,OAS1,DHX58,TIGIT	4/382
14_Member	GO Biological Processes	GO:0022408	negative regulation of cell-cell adhesion	-2.19849	-0.17202	3902,201633,259307	LAG3,TIGIT,IL4I1	3/203
15_Summary	GO Biological Processes	GO:0002250	adaptive immune response	-3.7115	-1.37631	608,717,3665,3902,10673,23495,259307	TNFRSF17,C2,IRF7,LAG3,TNFSF13B,TNFRSF13B,IL4I1	7/-
15_Member	GO Biological Processes	GO:0002250	adaptive immune response	-3.7115	-1.37631	608,717,3665,3902,10673,23495,259307	TNFRSF17,C2,IRF7,LAG3,TNFSF13B,TNFRSF13B,IL4I1	7/653
15_Member	GO Biological Processes	GO:0002449	lymphocyte mediated immunity	-2.01492	-0.0206365	717,3665,3902	C2,IRF7,LAG3	3/237
16_Summary	KEGG Pathway	hsa04217	Necroptosis	-3.66349	-1.34015	3014,6772,81030,317772,57169,717,55355,91607	H2AX,STAT1,ZBP1,H2AC21,ZNFX1,C2,HJURP,SLFN11	8/-
16_Member	KEGG Pathway	hsa04217	Necroptosis	-3.66349	-1.34015	3014,6772,81030,317772	H2AX,STAT1,ZBP1,H2AC21	4/159
16_Member	GO Biological Processes	GO:0070828	heterochromatin organization	-2.85149	-0.721807	3014,57169,317772	H2AX,ZNFX1,H2AC21	3/119
16_Member	KEGG Pathway	hsa05322	Systemic lupus erythematosus	-2.6767	-0.562618	717,3014,317772	C2,H2AX,H2AC21	3/137
16_Member	GO Biological Processes	GO:0006338	chromatin remodeling	-2.16079	-0.148699	3014,55355,57169,91607,317772	H2AX,HJURP,ZNFX1,SLFN11,H2AC21	5/649
17_Summary	GO Biological Processes	GO:0008285	negative regulation of cell population proliferation	-3.49649	-1.03996	1365,2622,4194,6349,6355,6772,7480,10385,10795,23495,26471,259307	CLDN3,GAS8,MDM4,CCL3L1,CCL8,STAT1,WNT10B,BTN2A2,ZNF268,TNFRSF13B,NUPR1,IL4I1	12/-
17_Member	GO Biological Processes	GO:0008285	negative regulation of cell population proliferation	-3.49649	-1.03996	1365,2622,4194,6349,6355,6772,7480,10385,10795,23495,26471,259307	CLDN3,GAS8,MDM4,CCL3L1,CCL8,STAT1,WNT10B,BTN2A2,ZNF268,TNFRSF13B,NUPR1,IL4I1	12/785
18_Summary	GO Biological Processes	GO:0048872	homeostasis of number of cells	-3.49054	-1.03996	212,608,10107,10673,23495,51327,64332,7480,8473,10100,55008,91543,360,1365,4938	ALAS2,TNFRSF17,TRIM10,TNFSF13B,TNFRSF13B,AHSP,NFKBIZ,WNT10B,OGT,TSPAN2,HERC6,RSAD2,AQP3,CLDN3,OAS1	15/-
18_Member	GO Biological Processes	GO:0048872	homeostasis of number of cells	-3.49054	-1.03996	212,608,10107,10673,23495,51327,64332	ALAS2,TNFRSF17,TRIM10,TNFSF13B,TNFRSF13B,AHSP,NFKBIZ	7/276
18_Member	GO Biological Processes	GO:0030097	hemopoiesis	-3.45024	-1.01419	212,7480,8473,10100,10107,10673,23495,51327,55008,64332,91543	ALAS2,WNT10B,OGT,TSPAN2,TRIM10,TNFSF13B,TNFRSF13B,AHSP,HERC6,NFKBIZ,RSAD2	11/680
18_Member	GO Biological Processes	GO:0048871	multicellular organismal-level homeostasis	-3.27525	-0.893829	212,360,608,1365,4938,10107,10673,23495,51327,64332	ALAS2,AQP3,TNFRSF17,CLDN3,OAS1,TRIM10,TNFSF13B,TNFRSF13B,AHSP,NFKBIZ	10/601
18_Member	GO Biological Processes	GO:0030218	erythrocyte differentiation	-2.54766	-0.460806	212,10107,51327	ALAS2,TRIM10,AHSP	3/100
18_Member	GO Biological Processes	GO:0034101	erythrocyte homeostasis	-2.44214	-0.378642	212,10107,51327	ALAS2,TRIM10,AHSP	3/109
18_Member	GO Biological Processes	GO:0002262	myeloid cell homeostasis	-2.16616	-0.152041	212,10107,51327	ALAS2,TRIM10,AHSP	3/137
18_Member	GO Biological Processes	GO:0030099	myeloid cell differentiation	-2.04693	-0.048876	212,10100,10107,51327	ALAS2,TSPAN2,TRIM10,AHSP	4/289
19_Summary	WikiPathways	WP5218	Extrafollicular and follicular B cell activation by SARS CoV 2	-3.41762	-1.14498	3433,9636,10673,3434,64135	IFIT2,ISG15,TNFSF13B,IFIT1,IFIH1	5/-
19_Member	WikiPathways	WP5218	Extrafollicular and follicular B cell activation by SARS CoV 2	-3.41762	-1.14498	3433,9636,10673	IFIT2,ISG15,TNFSF13B	3/76
19_Member	WikiPathways	WP5345	1p36 copy number variation syndrome	-3.13418	-0.948008	3434,9636,64135	IFIT1,ISG15,IFIH1	3/95
20_Summary	Reactome Gene Sets	R-HSA-5688426	Deubiquitination	-3.30022	-0.900174	991,4194,8473,11274,64135,114803,317772	CDC20,MDM4,OGT,USP18,IFIH1,MYSM1,H2AC21	7/-
20_Member	Reactome Gene Sets	R-HSA-5688426	Deubiquitination	-3.30022	-0.900174	991,4194,8473,11274,64135,114803,317772	CDC20,MDM4,OGT,USP18,IFIH1,MYSM1,H2AC21	7/297
20_Member	Reactome Gene Sets	R-HSA-5689880	Ub-specific processing proteases	-3.13836	-0.948008	991,11274,64135,317772	CDC20,USP18,IFIH1,H2AC21	4/219
