# Supplementary material for: Effects of the commensal microbiota on spleen and mesenteric lymph node immune function: investigation in a germ-free piglet model
Source: Front Microbiol. 2024 Jun 12;15:1398631. doi: 10.3389/fmicb.2024.1398631 (PMC11201156; doi:10.3389/fmicb.2024.1398631)
Supplement: Supplementary file 5 [file Table_5.XLSX]

## Sheet: inflammatory factors
Gene name	GF1_Spleen	GF2_Spleen	GF3_Spleen	SPF1_Spleen	SPF2_Spleen	SPF3_Spleen	GF1_MLN	GF2_MLN	GF3_MLN	SPF1_MLN	SPF2_MLN	SPF3_MLN
ACVR1	5.29453	3.4584	7.18543	7.78005	6.63535	9.08039	7.21663	8.13637	7.1701	9.97376	9.42786	10.6322
ADAM8	5.67853	3.24197	5.66326	7.08824	5.10744	7.03428	10.0494	9.28397	7.40571	10.01	10.4657	14.9917
ADORA2B	7.30514	7.51599	8.23537	7.78671	11.9821	7.03836	8.22122	8.5331	9.1991	11.2858	13.2721	10.4506
AGER	2.77247	1.17325	2.99783	3.34506	2.47251	2.5009	3.52928	4.03118	2.70921	5.20725	4.21566	4.1221
AGR2	0.050574	0.0284655	0.0590401	0.0980039	0.126733	0.0409651	2.40633	0.270263	1.21352	2.25984	2.79841	2.89565
AHR	2.99345	1.14331	6.75447	5.40016	4.44981	4.39091	7.38313	9.9971	4.87666	17.6622	13.6674	15.0005
AIF1	812.199	985.34	915.828	778.363	1036.38	933.222	296.902	267.301	329.295	230.133	261.613	312.618
AIF1L	3.77789	4.17506	7.2296	8.61799	5.09958	6.91125	8.68384	3.87182	4.42562	9.30525	6.71215	8.84598
APOA1	142.781	229.267	144.881	231.218	150.526	171.888	234.769	146.489	158.783	99.8855	91.25	192.601
APOD	6.06087	5.12891	4.67298	8.507	4.23776	7.63708	2.87633	1.66742	3.23078	2.83884	3.7131	2.53473
APP	269.174	152.069	460.098	471.706	501.001	430.366	90.818	134.471	94.6271	142.358	202.951	186.332
APPL1	9.4453	5.14888	17.7661	15.3879	14.3247	14.3436	12.4384	15.4767	9.50294	21.6627	18.4091	19.3698
ARG2	1.59886	0.982829	2.31632	1.71866	1.4585	1.91452	4.2316	2.57969	2.76151	4.7299	4.89854	4.18206
ARNT	20.0346	13.1786	27.4279	24.8357	26.4876	28.5246	31.843	35.8649	28.6229	35.0217	40.7028	38.7089
AZU1	39.0204	21.8993	5.46624	2.68981	4.89298	28.7103	0.67011	0.0451093	0.196544	0	0.979353	0.39139
BCR	10.682	7.47752	13.8065	14.7687	13.1703	17.1269	6.00484	6.68719	6.45878	8.2325	7.81189	8.34497
BMP6	2.89337	3.48035	6.27482	5.91341	4.35126	4.886	1.18975	3.0137	2.0086	2.79028	3.01801	3.67641
C3	39.8125	19.2878	39.121	49.5507	39.3039	42.2248	78.6687	141.958	72.9089	155.99	210.59	179.002
C5AR1	7.64464	4.0976	4.04597	8.03726	6.14632	5.7364	7.04767	8.59076	4.64924	9.07991	11.4303	10.1641
CARD9	43.8407	53.925	53.0035	42.6859	47.9358	49.6389	16.3503	15.2366	14.0507	19.6013	16.4087	18.2279
CCL14	25.6471	32.0556	10.6521	22.5643	12.7947	12.4153	59.3952	51.8239	71.0081	51.6476	57.0388	42.2857
CCL17	8.44995	5.86087	3.42959	6.74722	3.52882	2.19368	320.642	61.5823	192.987	285.728	214.391	242.604
CCL19	145.787	188.163	109.505	111.805	148.637	84.3913	2876.69	2053.2	2974.39	2097.99	2687.75	2306.47
CCL22	5.70298	1.80122	3.66152	6.28413	4.10562	1.74068	313.156	98.1512	173.073	364.917	264.856	271.946
CCL4	19.595	15.7669	16.4543	25.4769	35.0878	31.5323	14.6073	54.4076	13.2789	14.7079	22.6907	30.9786
CCN3	5.32889	3.70222	6.76619	6.87861	7.31697	6.50138	16.1037	10.9962	11.7592	13.7183	15.4025	8.68614
CCR2	10.3975	4.52861	13.6377	16.0273	10.6741	15.9886	19.5399	32.9691	8.66176	29.8981	24.3499	28.8383
CD14	8.4315	6.37471	6.64118	11.5758	9.49875	10.0464	6.97588	9.82538	8.83726	11.6855	10.602	15.4792
CD40LG	4.88169	1.82044	3.01622	3.77645	5.79795	4.55496	15.4661	15.3626	15.9106	20.8408	25.7561	20.0699
CD47	65.3902	39.3913	98.9115	98.9022	136.46	116.328	49.7023	76.5406	43.5063	87.9922	81.8534	82.8407
CDH5	22.0974	9.87911	23.8142	34.2758	20.9265	27.1964	35.4487	36.3802	30.4134	42.6511	47.7496	46.531
CEBPA	62.0398	58.1107	57.5222	37.1851	107.433	100.962	35.6862	30.7619	40.1933	43.7954	45.4222	48.2168
CEBPB	152.452	98.2014	110.673	170.782	215.244	92.8611	53.9396	62.7154	43.507	56.8213	72.6102	75.547
CHI3L1	6.61911	6.32054	9.61128	6.9562	6.15166	7.0019	6.99616	6.33479	7.87268	9.14991	7.47543	9.55533
CLOCK	5.28041	3.12562	12.4846	9.80755	13.0818	10.5239	4.60758	7.8323	4.01926	10.6219	10.0754	9.46709
CLU	385.853	409.674	369.137	420.661	534.966	444.374	461.131	465.269	581.835	688.057	1007.76	1014.68
CRHBP	11.7273	3.46503	3.62628	5.13552	2.1848	0.665478	1.30789	2.6085	2.94678	4.43197	3.08288	3.39813
CSF1	111.121	85.7516	164.983	92.893	149.332	126.196	40.5262	44.0276	50.7575	46.7057	68.175	60.5918
CX3CR1	19.8716	17.3218	22.6126	30.3677	36.7072	53.4674	1.01097	5.43674	0.954457	2.77684	2.30106	2.77636
CYBA	495.22	515.39	410.33	468.406	526.531	405.301	468.549	463.599	520.083	559.375	564.591	576.262
ECM1	19.7404	14.7357	15.0251	18.1207	17.1726	24.8163	43.5079	45.4978	45.4245	47.7209	54.1371	51.9733
EIF2AK1	25.618	11.9422	24.1017	25.9229	22.6831	25.3115	16.4785	23.3372	18.39	29.088	33.0999	32.4003
ELF4	9.93806	5.32091	17.1944	17.3341	23.3977	20.3718	9.9086	14.2156	7.00195	21.1616	24.6754	18.9633
EPHA2	2.78804	2.30379	4.22694	4.79071	5.94272	4.71827	5.89707	6.18859	3.66614	5.94812	6.54044	6.59799
ETS1	82.9127	46.481	166.333	145.971	128.267	120.327	167.696	231.861	125.28	310.185	292.548	271.886
EXT1	22.3842	19.0367	37.568	32.0567	43.548	28.5637	15.3594	18.3434	15.0877	19.9612	22.4536	22.5347
F12	1.0788	1.31031	1.79062	1.22536	1.48746	0.706435	2.0912	2.17119	1.31816	1.79253	2.5918	2.59972
F3	2.71582	3.10703	3.1363	3.42483	2.52399	3.07132	7.0315	12.3463	4.20854	5.52523	5.19795	6.33681
F8	10.5313	7.77774	16.5375	16.0208	14.7629	19.8706	16.2418	16.4727	18.0854	23.8515	29.0892	26.2305
FN1	19.4875	9.78165	36.5694	38.174	27.1246	19.7263	70.946	72.2147	40.1726	112.802	122.513	131.918
FNDC4	0.867911	1.15363	1.17601	0.920398	0.576961	0.750152	1.29969	1.01975	1.98858	1.04549	1.41703	1.52086
FOSL2	9.89476	2.53589	23.0779	22.431	11.2026	11.2214	8.04353	14.0548	3.90375	11.9983	10.1134	10.0813
FOXP3	1.23534	0.543112	1.04752	1.33941	0.945368	0.981438	11.2489	4.2651	7.31855	10.5713	8.88638	7.84588
FXR1	52.0021	31.0703	72.5488	64.5578	53.6644	61.2762	65.6638	74.3753	54.6355	73.947	78.5372	78.7315
GATA3	2.45032	1.53606	4.04131	2.61191	2.33429	2.11521	7.67526	4.76618	5.39348	8.75346	9.6535	8.50182
GHSR	41.5507	9.78875	48.5557	58.8528	139.331	59.4509	30.5323	59.4974	33.4735	56.4505	118.839	110.896
GPER1	1.14431	2.06181	1.24741	1.07942	0.790366	1.519	1.46988	1.20087	1.42193	0.351384	0.671559	1.57268
GPS2	37.7199	42.4097	40.4916	41.5811	44.5562	40.4407	44.7606	34.4388	35.8322	43.1137	49.6092	47.835
HGF	12.3731	4.43097	16.9444	14.6303	12.14	11.7182	1.27442	1.99182	1.55029	3.71177	2.87863	3.81316
HIF1A	32.1893	14.4739	49.2582	45.6535	48.8999	39.0469	39.8662	47.2927	24.0302	54.3326	52.8686	50.0233
HMGB2	54.0515	36.8313	50.1775	40.9993	40.019	48.8702	56.9403	75.7736	51.1372	80.1312	72.3024	84.5656
HYAL1	15.9587	16.4271	14.2908	13.0675	16.2249	12.0277	16.2323	12.0674	17.2533	15.6378	20.6545	17.4041
HYAL2	35.2981	36.3037	56.1308	49.226	39.741	30.1524	59.0489	48.7133	45.3444	43.9635	53.8513	49.2809
IFNG	2.34754	0.763758	2.58197	2.13618	2.82582	2.87197	3.69622	10.6589	2.4112	4.29385	3.08656	6.62616
IL10	11.6595	12.1079	11.6828	7.44052	20.3604	13.8699	5.1864	8.47398	6.78401	6.82458	11.331	9.92061
IL12B	0.607179	0.268969	1.04924	0.720941	0.992512	0.360694	6.48888	7.89418	10.9471	10.6254	9.17848	15.0961
IL17D	2.88851	0.999886	2.17478	2.71875	1.94058	3.20511	3.40755	5.47177	11.2878	8.02416	5.25937	7.12791
IL18	65.3555	62.4973	79.4751	82.4839	57.8055	69.7637	151.47	92.0918	163.633	129.358	90.8545	178.835
IL1A	1.37313	0.932946	1.92877	2.56372	2.53705	2.9697	0.390257	1.2253	0.600251	2.72604	1.65569	1.67016
IL1R1	13.4076	6.69261	10.3812	13.633	12.34	11.2844	17.5595	16.3389	12.9602	26.9976	24.2031	25.5879
IL1R2	1.73734	1.13024	4.16397	0.973156	0.8273	0.195966	3.29221	3.26293	2.46956	6.3671	3.95242	3.13529
IL2	0.26322	0.158689	0	0.0905236	0.0990197	0.619591	2.38106	1.3922	2.56081	2.99876	1.28683	1.93857
IL6	5.51386	2.5736	4.15223	5.33225	9.6935	7.043	4.92122	3.35706	3.0439	6.13775	4.65807	5.81878
IRF3	43.8147	40.6258	46.8508	40.6925	48.0152	35.0857	55.3537	59.9158	56.07	62.3053	78.1947	74.6396
ITGB1	160.735	85.8592	267.152	220.574	222.449	244.772	90.5099	113.42	70.5469	118.535	121.379	121.796
JAK2	9.51837	3.66265	14.5171	11.2871	18.2663	15.7442	8.44966	12.7708	6.15964	13.7084	13.9241	14.4935
KIT	7.9351	2.49615	11.0816	10.2575	8.49404	13.4025	8.40264	6.85521	5.58796	11.0638	11.2614	10.1187
LTA	2.18782	2.17812	1.34292	1.55443	1.34747	0.247854	4.43896	2.87343	6.62658	5.45034	7.96014	6.6029
MAPK14	54.5521	28.1581	66.0307	69.2649	59.2168	53.2609	47.3912	60.9263	34.7332	59.5646	61.7341	59.02
MAPKAPK2	56.199	47.0798	57.4332	56.4161	54.3847	57.7254	64.374	57.3219	54.6116	59.837	69.1912	64.2987
MIF	57.288	73.4333	45.8345	38.8442	38.9182	31.4661	93.4308	56.8981	72.8997	66.0382	64.1039	64.0702
MTOR	9.07062	2.94693	14.7669	11.0807	12.8551	11.0939	6.76965	10.9514	5.35498	13.6026	15.6638	14.2224
MYD88	34.7719	23.8344	36.7331	39.5971	54.2654	39.0923	27.5331	37.3336	24.0168	38.2693	41.2566	43.2293
NFE2L2	68.4026	43.029	105.748	96.6448	96.3075	93.2368	67.1713	76.6276	62.7775	83.8508	91.4224	103.893
NFKB1	29.7244	14.9741	40.8533	47.0677	43.742	41.1258	38.6367	48.3174	32.3387	61.5238	60.2001	58.0713
NFKB2	49.4531	37.8032	43.8414	60.1522	37.3558	35.9389	92.5679	89.9443	90.095	112.317	106.556	115.129
NFKBIA	128.252	110.701	132.44	144.734	130.747	110.068	205.579	171.836	241.14	230.047	226.359	230.374
NFKBIZ	13.0215	6.60246	27.1859	26.5284	25.669	24.403	5.60131	9.19521	5.10514	15.3783	12.3919	11.4886
NKIRAS2	11.2086	8.91507	11.1239	12.3325	13.6808	10.9959	11.5051	14.7791	10.3891	14.8779	16.1231	13.1231
NLRC3	3.72584	1.87605	9.05434	7.09032	6.83397	5.5971	8.42077	11.7383	5.67164	19.0294	19.4214	16.9548
NOTCH2	13.821	5.88841	46.9453	39.9215	28.1977	29.7196	12.77	25.6653	10.2227	31.0818	28.577	27.1467
NR1D1	9.18387	7.54408	13.2947	18.4578	14.6547	6.40115	5.53993	4.52462	3.31281	4.7923	10.1028	4.7178
NR1H3	415.674	464.641	428.221	405.225	463.376	464.075	62.7896	57.6883	97.7358	67.1808	70.4242	89.4859
NR3C1	14.5199	7.73774	32.0146	30.3798	29.9671	27.3103	12.4497	17.4031	10.9814	21.5961	22.345	21.6615
NR4A1	37.4224	19.3223	29.9357	33.8166	14.0815	14.5163	9.49915	7.68382	15.316	11.1613	9.46461	8.66814
NRROS	23.4405	20.9559	25.0585	24.8437	31.533	26.3369	26.2546	29.7015	28.3658	39.7858	42.647	48.2801
PARK7	316.851	344.205	257.296	248.485	237.635	218.079	344.984	310.369	376.105	286.594	290.305	314.787
PBXIP1	61.2588	49.2146	66.4529	73.8049	69.7544	74.8176	50.1798	59.2326	58.5621	69.304	80.6163	81.3887
PDCD4	107.852	67.1037	119.816	103.106	90.14	90.0892	116.307	141.739	89.8767	146.717	137.834	137.811
PLCG2	23.1297	10.4169	33.2325	30.1309	36.0945	32.8061	11.6291	19.5463	10.0951	24.2675	23.4522	22.7606
PPARA	0.64697	0.257702	3.09375	1.87746	2.21883	2.05567	0.440077	1.10249	0.333317	1.15662	1.18583	1.04674
PPARD	14.1897	9.79369	17.5806	22.9415	16.7443	18.0279	20.4646	19.6757	17.6639	24.6436	26.9156	27.133
PPARG	47.6195	42.5465	59.873	88.5653	61.6051	79.3789	11.0724	7.20296	11.3246	7.96239	6.43242	11.8487
PSEN1	26.4042	9.90577	40.6997	42.7884	47.1582	42.2791	25.9882	46.34	20.3983	55.3046	49.4554	54.8834
PTAFR	7.39726	3.5348	6.59749	6.68374	12.7271	8.78166	6.72508	11.3178	9.2807	17.1634	19.54	21.3258
PTN	13.3948	8.19866	15.0521	13.9038	13.424	10.5853	3.44257	2.89653	3.78762	1.99055	1.54576	2.71573
PTPN6	242.91	190.196	239.023	259.189	303.299	249.464	136.395	154.575	159.129	199.835	211.334	191.133
RASGRP1	15.0852	8.30562	33.1479	23.4659	26.729	22.9104	35.6448	49.0552	22.2277	66.1893	64.8418	52.0179
RB1	5.55065	3.93644	10.4115	9.34389	8.01409	10.2701	5.19822	8.63624	3.26432	9.28932	8.42807	9.73627
RBPJ	5.34541	4.59702	6.23946	5.42665	5.76394	4.92804	7.25071	10.8848	6.65697	10.5769	10.2802	9.79519
REL	4.45088	1.71397	11.1634	8.57757	8.69501	7.17194	7.58215	16.5843	5.44472	18.3232	15.3224	14.8445
RELA	44.1704	36.3319	52.8533	56.2591	55.4127	51.9574	52.3531	53.5846	52.1976	68.5612	74.6764	71.7224
RIPK1	19.7592	10.7303	28.2062	29.6609	37.7112	28.8388	20.5973	27.9653	16.9552	34.5564	38.5783	37.0396
RORA	1.16484	0.540857	5.05152	4.63069	3.79319	3.04176	1.29716	2.8386	0.787138	4.07393	3.1428	3.76933
SETD4	5.35013	6.66423	9.99887	8.17383	8.53978	7.37134	4.18917	4.61774	4.272	4.91732	5.10177	5.18509
SETD6	5.25637	3.44541	6.72134	6.10416	5.25375	5.11154	6.31461	9.03914	7.15391	10.3038	9.39481	10.2386
SHARPIN	22.9925	25.8156	23.057	20.5714	22.2098	17.959	26.415	21.7467	27.6545	28.4587	32.3338	31.3055
SLAMF1	2.05889	0.744711	1.64814	1.58262	2.04298	1.20714	5.99328	10.9602	6.47203	12.7193	13.036	15.577
SMAD1	4.05436	1.5053	7.86827	7.47603	7.73851	8.20721	10.4924	13.8746	11.3722	14.2359	18.6439	17.9115
SOCS3	33.2167	19.0355	30.39	51.8071	95.9785	39.2838	14.8863	27.7529	16.2569	33.625	40.7855	46.5085
SOCS5	10.6256	5.62331	17.6612	15.3801	15.7206	15.3478	13.7736	15.31	8.57165	15.1948	17.5625	15.9988
SPHK1	10.629	16.3604	15.9203	13.5051	15.8843	12.9319	13.0418	10.7716	8.95839	8.42397	10.9457	10.951
STAP1	31.0742	24.8944	23.6722	45.1835	38.7999	38.1335	12.175	16.9961	15.6086	13.1298	14.6525	13.0367
STAT3	61.5855	34.8646	86.4119	100.81	107.925	82.2291	50.8889	72.1058	43.1505	79.1974	92.6467	89.8758
STAT5B	20.3572	10.6559	28.7243	29.7094	26.384	29.0945	30.6871	35.2907	24.5542	51.6714	47.0422	48.336
STING1	16.8067	14.5553	9.69821	19.9209	17.8255	18.7255	23.2152	25.086	22.1545	25.7569	33.3336	37.4634
SYK	50.4076	30.7259	59.0238	56.899	69.7211	57.6743	24.9516	36.0114	20.9279	44.2725	44.8439	41.0778
TAC1	7.64346	6.74375	8.16516	5.3797	8.36272	9.91989	0	0	0.146418	0.167996	0.180447	0.0592875
TGFB1	133.048	101.917	127.035	128.727	144.408	134.745	133.615	119.036	119.064	162.337	174.211	173.768
THBS1	33.9052	18.3459	57.2134	53.5621	48.971	66.5939	28.583	64.2256	31.2492	82.4797	91.3102	79.9453
TICAM1	11.1104	6.91635	8.56663	8.93222	15.6631	10.7525	6.89741	7.94172	7.22313	9.04791	12.182	9.10943
TIMP1	46.3655	55.4613	36.1856	48.109	63.4645	52.1737	120.589	86.015	84.8432	88.5129	92.9842	84.5583
TIRAP	4.58586	3.25892	5.0853	6.92099	6.49981	5.30183	6.59463	4.90261	4.72658	7.86515	8.51354	7.12163
TLR2	22.6862	12.5331	17.2286	22.8319	21.6754	19.1757	14.7746	15.6795	16.3872	15.8736	16.1571	24.107
TLR3	3.38517	1.03271	6.8926	7.86684	9.7763	8.14689	3.91985	13.4758	4.01725	9.90257	12.9414	12.1807
TLR4	94.0057	54.743	106.946	100.104	129.507	118.7	26.4691	31.2723	23.7995	27.4887	31.8491	35.0755
TNFAIP3	15.468	5.00928	20.6336	24.0544	13.0973	13.1021	27.4792	27.1216	24.6049	37.775	35.1177	36.0204
TNFRSF1A	65.0073	61.3601	75.7702	83.7444	96.6971	83.1047	58.8584	51.9969	58.1961	65.7236	79.7398	85.049
TNFRSF1B	71.7867	61.7009	88.5455	79.5618	112.94	82.6493	76.2823	79.8114	67.8078	106.468	95.9958	104.496
TNFSF11	2.30162	1.30891	2.46608	2.44909	1.44895	1.46449	30.7264	21.99	30.4988	40.1451	49.2991	51.7599
TRADD	10.1519	8.68192	11.9009	9.62658	11.512	9.54439	10.941	10.9826	10.6462	12.8106	12.6774	13.8432
TRAF3IP2	7.21632	5.49195	10.2075	8.70906	11.6968	9.94609	7.63314	7.89089	7.40934	9.43744	12.8378	11.7627
TREX1	19.1666	12.7486	11.448	13.185	28.5948	15.02	10.3953	10.2795	9.67608	8.39954	15.1537	13.0468
TYROBP	1499.2	1681.53	1179.68	1482	1758.63	1368.27	758.499	624.017	623.66	690.616	755.692	626.611
WNT5A	0.332271	0.308248	0.665862	0.716129	0.807142	0.861136	2.91122	6.0207	2.34721	3.71566	3.30132	2.64949
ZFP36	135.287	63.4345	119.32	170.8	163.103	122.205	64.1236	61.4747	63.9503	105.618	106.158	98.5382
